# Supplementary material for: N′-[(E)-(3-Fluoro­pyridin-2-yl)methyl­idene]pyridine-3-carbohydrazide dihydrate
Source: Acta Crystallogr Sect E Struct Rep Online. 2014 Mar 26;70(Pt 4):o483–4. doi: 10.1107/S1600536814006072 (PMC3998601; doi:10.1107/S1600536814006072)
Supplement: Supplementary file 1 [file e-70-0o483-sup1.cif]

##############################################################################
#                                                                            #
# This CIF contains the data in a paper accepted for publication in          #
# Acta Crystallographica Section E. It conforms to the requirements of       #
# Notes for Authors for Acta Crystallographica Section E, and has been       #
# peer reviewed under the auspices of the IUCr Commission on Journals.       #
#                                                                            #
# Full details of the Crystallographic Information File format               #
# are given in the paper "The Crystallographic Information File (CIF):       #
# a New Standard Archive File for Crystallography" by S. R. Hall, F. H.      #
# Allen and I. D. Brown [Acta Cryst. (1991), A47, 655-685].                  #
#                                                                            #
# The current version of the core CIF dictionary is obtainable from          #
# ftp://ftp.iucr.org/pub/cif_core.dic.                                       #
#                                                                            #
# Software is freely available for graphical display of the structure(s)     #
# in this CIF. For information consult the CIF software page                 #
# http://www.iucr.org/resources/cif/software.                                #
#                                                                            #
# This file may be used for bona fide research purposes within the           #
# scientific community so long as proper attribution is given to the journal # 
# article from which it was obtained.                                        #
#                                                                            #
##############################################################################
data_Global
_audit_creation_method     SHELXL-97
_journal_data_validation_number     ?
_journal_date_recd_electronic     2014-03-05
_journal_date_accepted     2014-03-19
_journal_name_full     'Acta Crystallographica, Section E'
_journal_year     2014
_journal_volume     70
_journal_issue      4
_journal_page_first     o483
_journal_page_last     o484
_journal_paper_category     QO
_journal_paper_doi     10.1107/S1600536814006072
_journal_coeditor_code     BV2232
_publ_contact_author_name     'M. Sithambaresan'
_publ_contact_author_address
;
Department of Chemistry
Faculty of Science
Eastern University
Chenkalady
Sri Lanka
;
_publ_contact_author_email     'eesans@yahoo.com'
_publ_contact_author_fax     '94-65-2240758'
_publ_contact_author_phone     '94-65-2240755'
_publ_section_title
;\
<i>N</i>'-[(<i>E</i>)-(3-Fluoropyridin-2-yl)methylidene]pyridine-3-\
carbohydrazide dihydrate
;
loop_
    _publ_author_name
    _publ_author_address
    'Yamuna Nair'
;
      Department of Chemical Ocenography
      Cochin University of Science and Technology
      Lakeside Campus
      Kochi 682 016
      India
;
    'M. Sithambaresan'
;
      Department of Chemistry
      Faculty of Science
      Eastern University, Sri Lanka
      Chenkalady
      Sri Lanka
;
    'S. Muraleedharan Nair'
;
      Department of Chemical Ocenography
      Cochin University of Science and Technology
      Lakeside Campus
      Kochi 682 016
      India
;
    'M. R. Prathapachandra Kurup'
;
      Department of Applied Chemistry
      Cochin University of Science and Technology
      Kochi 682 022
      India
;
data_I
_database_code_depnum_ccdc_archive 'CCDC 992525'
_audit_creation_method     SHELXL-97
_chemical_name_systematic
;\
<i>N</i>'-[(<i>E</i>)-(3-Fluoropyridin-2-yl)methylidene]pyridine-3-\
carbohydrazide dihydrate
;
_chemical_name_common     ?
_chemical_formula_moiety     'C12 H9 F N4 O, 2(H2 O)'
_chemical_formula_sum     'C12 H13 F N4 O3'
_chemical_formula_iupac     'C12 H9 F N4 O, 2H2 O'
_chemical_formula_weight     280.26
_chemical_melting_point     ?
_symmetry_cell_setting     monoclinic
_symmetry_space_group_name_H-M     'P 21/c'
_symmetry_space_group_name_Hall     '-P 2ybc'
loop_
    _symmetry_equiv_pos_as_xyz
    'x, y, z'
    '-x, y+1/2, -z+1/2'
    '-x, -y, -z'
    'x, -y-1/2, z-1/2'
_cell_length_a     7.3023(7)
_cell_length_b     14.4031(17)
_cell_length_c     12.6422(13)
_cell_angle_alpha     90.00
_cell_angle_beta     94.842(3)
_cell_angle_gamma     90.00
_cell_volume     1324.9(2)
_cell_formula_units_Z     4
_cell_measurement_reflns_used     4225
_cell_measurement_theta_min     2.798
_cell_measurement_theta_max     27.998
_cell_measurement_temperature     296(2)
_exptl_crystal_description     needle
_exptl_crystal_colour     colorless
_exptl_crystal_size_max     0.41
_exptl_crystal_size_mid     0.21
_exptl_crystal_size_min     0.20
_exptl_crystal_density_diffrn     1.405
_exptl_crystal_density_meas     ?
_exptl_crystal_density_method     'not measured'
_exptl_crystal_F_000     584
_exptl_absorpt_coefficient_mu     0.113
_exptl_absorpt_correction_type     multi-scan
_exptl_absorpt_process_details     '(SADABS; Bruker, 2004)'
_exptl_absorpt_correction_T_min     0.963
_exptl_absorpt_correction_T_max     0.969
_exptl_special_details     ?
_diffrn_ambient_temperature     296(2)
_diffrn_radiation_type     MoK\a
_diffrn_radiation_wavelength     0.71073
_diffrn_radiation_source     'fine-focus sealed tube'
_diffrn_radiation_monochromator     graphite
_diffrn_measurement_device_type     'Bruker Kappa APEXII CCD'
_diffrn_measurement_method     '\w and \f scan'
_diffrn_detector_area_resol_mean     8.33
_diffrn_reflns_number     9779
_diffrn_reflns_av_R_equivalents     0.0301
_diffrn_reflns_av_sigmaI/netI     0.0274
_diffrn_reflns_theta_min     2.80
_diffrn_reflns_theta_max     28.18
_diffrn_reflns_theta_full     28.18
_diffrn_measured_fraction_theta_max     0.991
_diffrn_measured_fraction_theta_full     0.991
_diffrn_reflns_limit_h_min     -9
_diffrn_reflns_limit_h_max     9
_diffrn_reflns_limit_k_min     -17
_diffrn_reflns_limit_k_max     19
_diffrn_reflns_limit_l_min     -16
_diffrn_reflns_limit_l_max     16
_diffrn_standards_number     0
_diffrn_standards_interval_count     ?
_diffrn_standards_interval_time     ?
_diffrn_standards_decay_%     ?
_refine_special_details
;
Refinement of <i>F</i>^2^ against ALL reflections. The weighted <i>R</i>-factor
<i>wR</i> and goodness of fit <i>S</i> are based on <i>F</i>^2^, conventional
<i>R</i>-factors <i>R</i> are based on <i>F</i>, with <i>F</i> set to zero for
negative <i>F</i>^2^. The threshold expression of <i>F</i>^2^ >
\s(<i>F</i>^2^) is used only for calculating <i>R</i>-factors(gt) <i>etc</i>.
and is not relevant to the choice of reflections for refinement.
<i>R</i>-factors based on <i>F</i>^2^ are statistically about twice as large
as those based on <i>F</i>, and <i>R</i>- factors based on ALL data will be
even larger.
;
_reflns_number_total     3237
_reflns_number_gt     2339
_reflns_threshold_expression     I>2sigma(I)
_refine_ls_structure_factor_coef     Fsqd
_refine_ls_matrix_type     full
_refine_ls_R_factor_all     0.0677
_refine_ls_R_factor_gt     0.0481
_refine_ls_wR_factor_gt     0.1302
_refine_ls_wR_factor_ref     0.1490
_refine_ls_goodness_of_fit_ref     1.040
_refine_ls_restrained_S_all     1.040
_refine_ls_number_reflns     3237
_refine_ls_number_parameters     202
_refine_ls_number_restraints     7
_refine_ls_hydrogen_treatment     mixed
_refine_ls_weighting_scheme     calc
_refine_ls_weighting_details
         'calc w=1/[\s^2^(Fo^2^)+(0.0712P)^2^+0.3471P] where P=(Fo^2^+2Fc^2^)/3'
_atom_sites_solution_hydrogens     geom
_atom_sites_solution_primary     direct
_atom_sites_solution_secondary     difmap
_refine_ls_shift/su_max     0.000
_refine_ls_shift/su_mean     0.000
_refine_diff_density_max     0.290
_refine_diff_density_min     -0.195
_refine_ls_extinction_method     'SHELXL97 (Sheldrick, 2008)'
_refine_ls_extinction_coef     0.079(6)
_refine_ls_extinction_expression
                                  'Fc^*^=kFc[1+0.001xFc^2^\l^3^/sin(2\q)]^-1/4^'
loop_
    _atom_type_symbol
    _atom_type_description
    _atom_type_scat_dispersion_real
    _atom_type_scat_dispersion_imag
    _atom_type_scat_source
    'C' 'C' 0.0033 0.0016
                         'International Tables Vol C Tables 4.2.6.8 and 6.1.1.4'
    'H' 'H' 0.0000 0.0000
                         'International Tables Vol C Tables 4.2.6.8 and 6.1.1.4'
    'F' 'F' 0.0171 0.0103
                         'International Tables Vol C Tables 4.2.6.8 and 6.1.1.4'
    'N' 'N' 0.0061 0.0033
                         'International Tables Vol C Tables 4.2.6.8 and 6.1.1.4'
    'O' 'O' 0.0106 0.0060
                         'International Tables Vol C Tables 4.2.6.8 and 6.1.1.4'
_computing_data_collection     'APEX2 (Bruker, 2004)'
_computing_cell_refinement     'APEX2 and SAINT (Bruker, 2004)'
_computing_data_reduction     'SAINT and XPREP (Bruker, 2004)'
_computing_structure_solution     'SHELXS97 (Sheldrick, 2008)'
_computing_structure_refinement     'SHELXL97 (Sheldrick, 2008)'
_computing_molecular_graphics
         'ORTEP-3 for Windows  (Farrugia, 2012) and DIAMOND (Brandenburg, 2010)'
_computing_publication_material
                        'SHELXL97 (Sheldrick, 2008) and publCIF (Westrip, 2010)'
loop_
    _atom_site_type_symbol
    _atom_site_label
    _atom_site_fract_x
    _atom_site_fract_y
    _atom_site_fract_z
    _atom_site_U_iso_or_equiv
    _atom_site_adp_type
    _atom_site_calc_flag
    _atom_site_refinement_flags
    _atom_site_occupancy
    _atom_site_symmetry_multiplicity
    _atom_site_disorder_assembly
    _atom_site_disorder_group
    O O2S 0.5863(3) 0.45901(12) 0.25212(11) 0.0835(5) Uani d D 1 1 . .
    F F1 0.77433(17) 1.26247(8) 0.16447(8) 0.0683(4) Uani d . 1 1 . .
    O O1 0.7242(2) 0.88186(10) -0.13894(9) 0.0770(5) Uani d . 1 1 . .
    O O1S 0.7875(3) 0.96417(11) 0.24957(11) 0.0792(5) Uani d D 1 1 . .
    N N1 0.60794(18) 1.20176(10) -0.10083(10) 0.0470(3) Uani d . 1 1 . .
    C C6 0.7337(2) 1.10213(11) 0.04205(11) 0.0427(4) Uani d . 1 1 . .
    H H6 0.7710 1.0945 0.1137 0.051 Uiso calc R 1 1 . .
    N N2 0.73006(18) 1.03335(9) -0.02053(10) 0.0440(3) Uani d . 1 1 . .
    N N4 0.8628(2) 0.62144(10) -0.03962(11) 0.0543(4) Uani d . 1 1 . .
    C C1 0.5563(2) 1.28602(13) -0.13628(13) 0.0530(4) Uani d . 1 1 . .
    H H1 0.5071 1.2915 -0.2063 0.064 Uiso calc R 1 1 . .
    C C2 0.5718(2) 1.36560(12) -0.07482(15) 0.0548(4) Uani d . 1 1 . .
    H H2 0.5331 1.4226 -0.1031 0.066 Uiso calc R 1 1 . .
    C C3 0.6450(3) 1.35901(12) 0.02835(14) 0.0540(4) Uani d . 1 1 . .
    H H3 0.6583 1.4109 0.0721 0.065 Uiso calc R 1 1 . .
    C C4 0.6980(2) 1.27194(11) 0.06413(12) 0.0455(4) Uani d . 1 1 . .
    C C5 0.6785(2) 1.19411(10) 0.00027(11) 0.0396(3) Uani d . 1 1 . .
    N N3 0.78095(19) 0.94872(9) 0.02199(10) 0.0435(3) Uani d D 1 1 . .
    C C7 0.7743(2) 0.87503(11) -0.04464(11) 0.0452(4) Uani d . 1 1 . .
    C C8 0.8311(2) 0.78321(10) 0.00146(11) 0.0396(3) Uani d . 1 1 . .
    C C9 0.8966(2) 0.76657(11) 0.10573(12) 0.0475(4) Uani d . 1 1 . .
    H H9 0.9101 0.8151 0.1543 0.057 Uiso calc R 1 1 . .
    C C10 0.9414(2) 0.67696(12) 0.13635(13) 0.0514(4) Uani d . 1 1 . .
    H H10 0.9836 0.6638 0.2062 0.062 Uiso calc R 1 1 . .
    C C11 0.9223(2) 0.60731(12) 0.06144(14) 0.0530(4) Uani d . 1 1 . .
    H H11 0.9528 0.5471 0.0828 0.064 Uiso calc R 1 1 . .
    C C12 0.8172(2) 0.70823(12) -0.06745(12) 0.0479(4) Uani d . 1 1 . .
    H H12 0.7734 0.7191 -0.1376 0.057 Uiso calc R 1 1 . .
    H H3' 0.809(3) 0.9462(13) 0.0910(8) 0.057(5) Uiso d D 1 1 . .
    H H2A 0.597(3) 0.4119(11) 0.2949(16) 0.088(8) Uiso d D 1 1 . .
    H H1A 0.807(4) 0.9453(19) 0.3148(10) 0.110(9) Uiso d D 1 1 . .
    H H2B 0.623(4) 0.5053(11) 0.2904(17) 0.097(9) Uiso d D 1 1 . .
    H H1B 0.902(2) 0.962(3) 0.233(3) 0.19(2) Uiso d D 1 1 . .
loop_
    _atom_site_aniso_label
    _atom_site_aniso_U_11
    _atom_site_aniso_U_22
    _atom_site_aniso_U_33
    _atom_site_aniso_U_12
    _atom_site_aniso_U_13
    _atom_site_aniso_U_23
    O2S 0.1384(15) 0.0589(9) 0.0478(7) -0.0012(9) -0.0228(8) -0.0033(7)
    F1 0.1063(9) 0.0553(6) 0.0417(5) 0.0069(6) -0.0038(5) -0.0027(4)
    O1 0.1404(14) 0.0510(8) 0.0373(6) 0.0225(8) -0.0057(7) -0.0003(5)
    O1S 0.1276(15) 0.0674(9) 0.0409(7) 0.0091(9) -0.0028(8) 0.0039(6)
    N1 0.0501(7) 0.0474(8) 0.0426(7) 0.0026(6) -0.0009(5) 0.0049(6)
    C6 0.0482(8) 0.0418(8) 0.0377(7) 0.0021(6) 0.0007(6) 0.0040(6)
    N2 0.0547(8) 0.0379(7) 0.0393(6) 0.0069(5) 0.0033(5) 0.0047(5)
    N4 0.0634(9) 0.0430(8) 0.0545(8) 0.0091(6) -0.0071(6) -0.0092(6)
    C1 0.0532(10) 0.0578(10) 0.0474(8) 0.0067(8) 0.0002(7) 0.0133(7)
    C2 0.0565(10) 0.0453(9) 0.0638(10) 0.0106(7) 0.0123(8) 0.0164(8)
    C3 0.0659(11) 0.0395(9) 0.0584(10) 0.0046(7) 0.0159(8) 0.0007(7)
    C4 0.0525(9) 0.0449(8) 0.0397(7) 0.0033(7) 0.0069(6) 0.0023(6)
    C5 0.0403(8) 0.0389(8) 0.0400(7) 0.0023(6) 0.0061(6) 0.0042(6)
    N3 0.0568(8) 0.0372(7) 0.0360(6) 0.0067(5) 0.0011(5) 0.0033(5)
    C7 0.0582(9) 0.0418(8) 0.0359(7) 0.0072(7) 0.0060(6) 0.0005(6)
    C8 0.0404(8) 0.0397(8) 0.0390(7) 0.0041(6) 0.0048(6) -0.0008(6)
    C9 0.0596(10) 0.0420(8) 0.0406(8) 0.0068(7) 0.0021(7) -0.0035(6)
    C10 0.0610(10) 0.0500(9) 0.0419(8) 0.0113(7) -0.0033(7) 0.0036(7)
    C11 0.0577(10) 0.0408(9) 0.0589(10) 0.0112(7) -0.0036(8) 0.0016(7)
    C12 0.0540(9) 0.0465(9) 0.0417(8) 0.0070(7) -0.0041(6) -0.0045(6)
_geom_special_details
;
All e.s.d.'s (except the e.s.d. in the dihedral angle between two l.s. planes)
are estimated using the full covariance matrix. The cell e.s.d.'s are taken
into account individually in the estimation of e.s.d.'s in distances, angles
and torsion angles; correlations between e.s.d.'s in cell parameters are only
used when they are defined by crystal symmetry. An approximate (isotropic)
treatment of cell e.s.d.'s is used for estimating e.s.d.'s involving l.s.
planes.
;
loop_
    _geom_bond_atom_site_label_1
    _geom_bond_atom_site_label_2
    _geom_bond_site_symmetry_2
    _geom_bond_distance
    _geom_bond_publ_flag
    O2S H2A . 0.866(9) ?
    O2S H2B . 0.855(9) ?
    F1 C4 . 1.3486(18) ?
    O1 C7 . 1.2211(18) ?
    O1S H1A . 0.869(10) ?
    O1S H1B . 0.881(10) ?
    N1 C1 . 1.337(2) ?
    N1 C5 . 1.3417(18) ?
    C6 N2 . 1.267(2) ?
    C6 C5 . 1.470(2) ?
    C6 H6 . 0.9300 ?
    N2 N3 . 1.3707(17) ?
    N4 C11 . 1.330(2) ?
    N4 C12 . 1.333(2) ?
    C1 C2 . 1.384(3) ?
    C1 H1 . 0.9300 ?
    C2 C3 . 1.371(2) ?
    C2 H2 . 0.9300 ?
    C3 C4 . 1.377(2) ?
    C3 H3 . 0.9300 ?
    C4 C5 . 1.382(2) ?
    N3 C7 . 1.3534(19) ?
    N3 H3' . 0.880(9) ?
    C7 C8 . 1.490(2) ?
    C8 C9 . 1.385(2) ?
    C8 C12 . 1.386(2) ?
    C9 C10 . 1.379(2) ?
    C9 H9 . 0.9300 ?
    C10 C11 . 1.379(2) ?
    C10 H10 . 0.9300 ?
    C11 H11 . 0.9300 ?
    C12 H12 . 0.9300 ?
loop_
    _geom_angle_atom_site_label_1
    _geom_angle_atom_site_label_2
    _geom_angle_atom_site_label_3
    _geom_angle_site_symmetry_1
    _geom_angle_site_symmetry_3
    _geom_angle
    _geom_angle_publ_flag
    H2A O2S H2B . . 104.5(17) ?
    H1A O1S H1B . . 97.5(19) ?
    C1 N1 C5 . . 117.95(14) ?
    N2 C6 C5 . . 119.32(13) ?
    N2 C6 H6 . . 120.3 ?
    C5 C6 H6 . . 120.3 ?
    C6 N2 N3 . . 117.37(13) ?
    C11 N4 C12 . . 116.80(14) ?
    N1 C1 C2 . . 123.80(15) ?
    N1 C1 H1 . . 118.1 ?
    C2 C1 H1 . . 118.1 ?
    C3 C2 C1 . . 118.92(15) ?
    C3 C2 H2 . . 120.5 ?
    C1 C2 H2 . . 120.5 ?
    C2 C3 C4 . . 116.87(16) ?
    C2 C3 H3 . . 121.6 ?
    C4 C3 H3 . . 121.6 ?
    F1 C4 C3 . . 118.90(15) ?
    F1 C4 C5 . . 118.79(14) ?
    C3 C4 C5 . . 122.30(15) ?
    N1 C5 C4 . . 120.16(14) ?
    N1 C5 C6 . . 119.21(13) ?
    C4 C5 C6 . . 120.63(13) ?
    C7 N3 N2 . . 117.32(12) ?
    C7 N3 H3' . . 125.3(13) ?
    N2 N3 H3' . . 117.3(13) ?
    O1 C7 N3 . . 122.44(14) ?
    O1 C7 C8 . . 120.26(14) ?
    N3 C7 C8 . . 117.29(13) ?
    C9 C8 C12 . . 117.69(14) ?
    C9 C8 C7 . . 126.03(13) ?
    C12 C8 C7 . . 116.28(13) ?
    C10 C9 C8 . . 118.94(14) ?
    C10 C9 H9 . . 120.5 ?
    C8 C9 H9 . . 120.5 ?
    C11 C10 C9 . . 118.72(15) ?
    C11 C10 H10 . . 120.6 ?
    C9 C10 H10 . . 120.6 ?
    N4 C11 C10 . . 123.68(15) ?
    N4 C11 H11 . . 118.2 ?
    C10 C11 H11 . . 118.2 ?
    N4 C12 C8 . . 124.16(14) ?
    N4 C12 H12 . . 117.9 ?
    C8 C12 H12 . . 117.9 ?
loop_
    _geom_torsion_atom_site_label_1
    _geom_torsion_atom_site_label_2
    _geom_torsion_atom_site_label_3
    _geom_torsion_atom_site_label_4
    _geom_torsion_site_symmetry_1
    _geom_torsion_site_symmetry_2
    _geom_torsion_site_symmetry_3
    _geom_torsion_site_symmetry_4
    _geom_torsion
    _geom_torsion_publ_flag
    C5 C6 N2 N3 . . . . -179.37(13) ?
    C5 N1 C1 C2 . . . . 0.1(3) ?
    N1 C1 C2 C3 . . . . 0.4(3) ?
    C1 C2 C3 C4 . . . . -0.3(3) ?
    C2 C3 C4 F1 . . . . 178.65(15) ?
    C2 C3 C4 C5 . . . . -0.3(3) ?
    C1 N1 C5 C4 . . . . -0.8(2) ?
    C1 N1 C5 C6 . . . . 179.01(14) ?
    F1 C4 C5 N1 . . . . -178.09(13) ?
    C3 C4 C5 N1 . . . . 0.9(2) ?
    F1 C4 C5 C6 . . . . 2.1(2) ?
    C3 C4 C5 C6 . . . . -178.89(15) ?
    N2 C6 C5 N1 . . . . 6.6(2) ?
    N2 C6 C5 C4 . . . . -173.62(15) ?
    C6 N2 N3 C7 . . . . 179.03(14) ?
    N2 N3 C7 O1 . . . . -0.6(3) ?
    N2 N3 C7 C8 . . . . 179.54(13) ?
    O1 C7 C8 C9 . . . . 177.57(17) ?
    N3 C7 C8 C9 . . . . -2.5(2) ?
    O1 C7 C8 C12 . . . . -2.0(2) ?
    N3 C7 C8 C12 . . . . 177.88(14) ?
    C12 C8 C9 C10 . . . . -1.2(2) ?
    C7 C8 C9 C10 . . . . 179.25(15) ?
    C8 C9 C10 C11 . . . . 1.1(3) ?
    C12 N4 C11 C10 . . . . -1.1(3) ?
    C9 C10 C11 N4 . . . . 0.0(3) ?
    C11 N4 C12 C8 . . . . 1.1(3) ?
    C9 C8 C12 N4 . . . . 0.0(3) ?
    C7 C8 C12 N4 . . . . 179.68(16) ?
loop_
    _geom_hbond_atom_site_label_D
    _geom_hbond_atom_site_label_H
    _geom_hbond_atom_site_label_A
    _geom_hbond_site_symmetry_A
    _geom_hbond_distance_DH
    _geom_hbond_distance_HA
    _geom_hbond_distance_DA
    _geom_hbond_angle_DHA
    N3 H3' O1S . 0.880(9) 2.041(11) 2.8821(19) 159.6(17)
    O2S H2A N1 4_576 0.866(9) 2.100(10) 2.965(2) 177(2)
    O1S H1A N4 4_576 0.869(10) 2.086(11) 2.946(2) 170(3)
    O2S H2B O1 4_576 0.855(9) 1.967(10) 2.816(2) 172(2)
_iucr_refine_instructions_details
;
TITL HL1 in P2(1)/c
CELL 0.71073 7.3023 14.4031 12.6422 90.000 94.842 90.000
ZERR 4.00 0.0007 0.0017 0.0013 0.000 0.003 0.000
LATT 1
SYMM -x, y+1/2, -z+1/2
SFAC C  H  F  N  O
UNIT 48 52 4 16 12
L.S. 20
ACTA
BOND $H
FMAP 2
PLAN 7
DANG 1.36 0.02 H2A H2B
DFIX 0.86 0.01 O2S H2A O2S H2B
DANG 1.36 0.02 H1A H1B
DFIX 0.86 0.01 O1S H1A O1S H1B
DFIX 0.88 0.01 N3 H3'
EQIV $1 x, -y+3/2, z+1/2
HTAB N3 O1S
HTAB O2S N1_$1
HTAB O1S N4_$1
HTAB O2S O1_$1
HTAB
CONF
TEMP 23.000
WGHT    0.071200    0.347100
EXTI    0.078747
FVAR       0.24698
O2S   5    0.586336    0.459013    0.252120    11.00000    0.13843    0.05888 =
         0.04782   -0.00334   -0.02280   -0.00124
F1    3    0.774329    1.262475    0.164470    11.00000    0.10630    0.05526 =
         0.04170   -0.00272   -0.00384    0.00687
O1    5    0.724205    0.881859   -0.138938    11.00000    0.14036    0.05104 =
         0.03730   -0.00033   -0.00570    0.02248
O1S   5    0.787452    0.964173    0.249572    11.00000    0.12763    0.06739 =
         0.04087    0.00388   -0.00280    0.00905
N1    4    0.607940    1.201765   -0.100832    11.00000    0.05008    0.04738 =
         0.04259    0.00486   -0.00091    0.00263
C6    1    0.733728    1.102126    0.042052    11.00000    0.04825    0.04179 =
         0.03765    0.00404    0.00066    0.00211
AFIX  43
H6    2    0.770990    1.094509    0.113699    11.00000   -1.20000
AFIX   0
N2    4    0.730064    1.033346   -0.020532    11.00000    0.05470    0.03789 =
         0.03933    0.00472    0.00332    0.00692
N4    4    0.862832    0.621436   -0.039624    11.00000    0.06337    0.04303 =
         0.05453   -0.00922   -0.00708    0.00908
C1    1    0.556287    1.286021   -0.136276    11.00000    0.05317    0.05775 =
         0.04739    0.01334    0.00016    0.00673
AFIX  43
H1    2    0.507097    1.291474   -0.206287    11.00000   -1.20000
AFIX   0
C2    1    0.571773    1.365605   -0.074818    11.00000    0.05649    0.04534 =
         0.06383    0.01640    0.01234    0.01058
AFIX  43
H2    2    0.533111    1.422633   -0.103067    11.00000   -1.20000
AFIX   0
C3    1    0.645012    1.359005    0.028352    11.00000    0.06595    0.03947 =
         0.05844    0.00073    0.01592    0.00455
AFIX  43
H3    2    0.658278    1.410871    0.072145    11.00000   -1.20000
AFIX   0
C4    1    0.698048    1.271942    0.064127    11.00000    0.05247    0.04486 =
         0.03967    0.00234    0.00692    0.00334
C5    1    0.678478    1.194111    0.000272    11.00000    0.04031    0.03886 =
         0.03996    0.00420    0.00606    0.00225
N3    4    0.780953    0.948724    0.021994    11.00000    0.05684    0.03724 =
         0.03601    0.00329    0.00114    0.00665
C7    1    0.774347    0.875030   -0.044644    11.00000    0.05823    0.04182 =
         0.03593    0.00045    0.00603    0.00723
C8    1    0.831051    0.783205    0.001459    11.00000    0.04038    0.03970 =
         0.03900   -0.00079    0.00484    0.00411
C9    1    0.896561    0.766573    0.105733    11.00000    0.05958    0.04201 =
         0.04060   -0.00354    0.00206    0.00676
AFIX  43
H9    2    0.910123    0.815066    0.154336    11.00000   -1.20000
AFIX   0
C10   1    0.941366    0.676957    0.136351    11.00000    0.06105    0.05003 =
         0.04188    0.00360   -0.00332    0.01129
AFIX  43
H10   2    0.983615    0.663758    0.206191    11.00000   -1.20000
AFIX   0
C11   1    0.922319    0.607313    0.061435    11.00000    0.05771    0.04084 =
         0.05888    0.00162   -0.00359    0.01122
AFIX  43
H11   2    0.952778    0.547071    0.082761    11.00000   -1.20000
AFIX   0
C12   1    0.817229    0.708231   -0.067451    11.00000    0.05401    0.04646 =
         0.04173   -0.00451   -0.00407    0.00698
AFIX  43
H12   2    0.773360    0.719149   -0.137555    11.00000   -1.20000
AFIX   0
H3'   2    0.809177    0.946186    0.090957    11.00000    0.05709
H2A   2    0.596533    0.411948    0.294855    11.00000    0.08823
H1A   2    0.806995    0.945345    0.314819    11.00000    0.10983
H2B   2    0.623498    0.505304    0.290431    11.00000    0.09728
H1B   2    0.902111    0.961738    0.233006    11.00000    0.18989
HKLF 4 1 1 0 0 0 1 0 0 0 1
REM  HL1 in P2(1)/c
REM R1 =  0.0481 for   2339 Fo > 4sig(Fo)  and  0.0677 for all   3237 data
REM    202 parameters refined using      7 restraints
END
WGHT      0.0711      0.3470
REM Highest difference peak  0.290,  deepest hole -0.195,  1-sigma level  0.049
Q1    1   0.8284  0.9073 -0.1271  11.00000  0.05    0.29
Q2    1   0.6235  0.9637  0.2537  11.00000  0.05    0.27
Q3    1   0.8042  0.8258 -0.0174  11.00000  0.05    0.21
Q4    1   0.9575  0.9580  0.2398  11.00000  0.05    0.21
Q5    1   0.7178  1.1491  0.0180  11.00000  0.05    0.19
Q6    1   0.8271  1.0998  0.1386  11.00000  0.05    0.19
Q7    1   0.8981  0.6361  0.1046  11.00000  0.05    0.18
;
