# Supplementary material for: N′-[(E)-(3-Fluoro­pyridin-2-yl)methyl­idene]pyridine-3-carbohydrazide dihydrate
Source: Acta Crystallogr Sect E Struct Rep Online. 2014 Mar 26;70(Pt 4):o483–4. doi: 10.1107/S1600536814006072 (PMC3998601; doi:10.1107/S1600536814006072)
Supplement: Supplementary file 2 [file e-70-0o483-Isup2.hkl]

# 
# h,k,l, Fc-squared, Fo-squared, sigma(Fo-squared) and status flag 
# 
data_I
_shelx_title ' HL1 in P2(1)/c' 
_shelx_refln_list_code          4 
_shelx_F_calc_maximum      185.42 
_exptl_crystal_F_000       584.00 
_reflns_d_resolution_high  0.7525 
 
loop_ 
 _symmetry_equiv_pos_as_xyz 
 'x, y, z' 
 '-x, y+1/2, -z+1/2' 
 '-x, -y, -z' 
 'x, -y-1/2, z-1/2' 
 
_cell_length_a     7.3023 
_cell_length_b    14.4031 
_cell_length_c    12.6422 
_cell_angle_alpha  90.000 
_cell_angle_beta   94.842 
_cell_angle_gamma  90.000 
 
_shelx_F_squared_multiplier     1.000 
 
loop_ 
 _refln_index_h 
 _refln_index_k 
 _refln_index_l 
 _refln_F_squared_calc 
 _refln_F_squared_meas 
 _refln_F_squared_sigma 
 _refln_observed_status 
   1   0   0       94.81       82.59      2.66 o 
   2   0   0    14833.93    15839.58    281.24 o 
   3   0   0      386.06      367.57      5.27 o 
   4   0   0       78.67       61.80      1.22 o 
   5   0   0       99.78       93.86      1.74 o 
   6   0   0      215.94      195.35      3.16 o 
   7   0   0        0.17        0.29      0.60 o 
   8   0   0       30.01       34.77      3.28 o 
   1   1   0       48.60       38.20      1.23 o 
   2   1   0    24736.02    25117.99    322.02 o 
   3   1   0       10.84       10.19      0.54 o 
   4   1   0        0.30        0.41      0.34 o 
   5   1   0       51.95       55.76      0.90 o 
   6   1   0       46.74       40.69      0.76 o 
   7   1   0        1.60        1.56      0.56 o 
   8   1   0        2.05        2.46      1.80 o 
   9   1   0        0.09       -0.33      1.80 o 
   1   2   0       60.52       64.70      2.87 o 
   2   2   0      156.92      148.75      1.67 o 
   3   2   0        0.96        1.51      0.23 o 
   4   2   0      432.05      466.85      5.13 o 
   5   2   0        8.44        6.74      0.48 o 
   6   2   0       78.37       72.51      1.59 o 
   7   2   0        2.70        2.86      0.60 o 
   8   2   0       47.69       39.54      3.45 o 
   9   2   0        0.07       -0.33      1.97 o 
   1   3   0     3695.74     3869.64    113.31 o 
   2   3   0      183.88      141.45      1.55 o 
   3   3   0      918.84      892.30      9.55 o 
   4   3   0        0.90        0.52      0.33 o 
   5   3   0       73.15       68.00      2.71 o 
   6   3   0       22.65       25.19      1.01 o 
   7   3   0        0.29        0.82      0.61 o 
   8   3   0       32.65       34.94      3.44 o 
   9   3   0        2.90        4.43      2.30 o 
   0   4   0      322.75      328.10      5.69 o 
   1   4   0       38.66       52.95      0.88 o 
   2   4   0      410.45      393.34      5.57 o 
   3   4   0      378.20      365.67      4.12 o 
   4   4   0       42.57       43.97      0.93 o 
   5   4   0       55.99       66.33      1.55 o 
   6   4   0       31.53       28.81      1.72 o 
   7   4   0        3.44        1.04      1.39 o 
   8   4   0       10.95       13.77      2.46 o 
   9   4   0        1.06        3.44      2.30 o 
   1   5   0      328.87      324.98      4.72 o 
   2   5   0      309.69      288.55      5.84 o 
   3   5   0       58.00       78.02      1.17 o 
   4   5   0      213.57      228.14      3.91 o 
   5   5   0      194.16      208.44      3.21 o 
   6   5   0       49.96       53.89      1.81 o 
   7   5   0        3.68        3.22      0.82 o 
   8   5   0       10.61       12.27      1.16 o 
   9   5   0        1.08        1.15      2.13 o 
   0   6   0     1284.84     1364.87     32.33 o 
   1   6   0      182.67      175.51      3.45 o 
   2   6   0     1033.95     1099.08     18.52 o 
   3   6   0      381.87      412.13      7.28 o 
   4   6   0      116.41      107.29      2.26 o 
   5   6   0        9.70       10.06      0.56 o 
   6   6   0       19.42       16.30      1.21 o 
   7   6   0        1.34        1.04      0.73 o 
   8   6   0        2.66        0.22      1.80 o 
   9   6   0        0.06        0.98      2.13 o 
   1   7   0        4.60        6.57      0.58 o 
   2   7   0      192.60      186.74      3.68 o 
   3   7   0      596.25      604.81     10.57 o 
   4   7   0       82.03       80.30      1.46 o 
   5   7   0       71.15       70.87      1.69 o 
   6   7   0       73.48       88.22      3.28 o 
   7   7   0       12.05       13.41      1.33 o 
   8   7   0        0.00       -0.82      0.98 o 
   0   8   0      456.14      395.10     10.17 o 
   1   8   0       75.79       76.68      1.98 o 
   2   8   0      302.23      296.97      7.04 o 
   3   8   0       24.50       26.40      1.39 o 
   4   8   0        1.02        0.34      0.36 o 
   5   8   0       67.86       75.35      2.09 o 
   6   8   0       20.25       16.17      1.39 o 
   7   8   0        7.99        5.46      1.01 o 
   8   8   0        8.68        6.63      2.05 o 
   1   9   0        3.40        2.94      0.82 o 
   2   9   0       15.40       18.86      1.16 o 
   3   9   0        1.81       -0.02      0.51 o 
   4   9   0        4.05        3.63      0.45 o 
   5   9   0       16.97       16.61      1.07 o 
   6   9   0        2.28        1.31      0.84 o 
   7   9   0        5.85        4.49      0.99 o 
   8   9   0        3.29        2.28      1.15 o 
   0  10   0        1.20        2.95      0.82 o 
   1  10   0        8.83        4.13      0.70 o 
   2  10   0       32.40       26.19      1.28 o 
   3  10   0       12.68        9.80      0.86 o 
   4  10   0       38.74       39.84      1.68 o 
   5  10   0       11.54       10.76      0.90 o 
   6  10   0        9.56        8.00      1.09 o 
   7  10   0        8.14        7.67      1.12 o 
   8  10   0        7.63        6.57      1.27 o 
   1  11   0      106.21      107.02      2.79 o 
   2  11   0      551.61      548.81      9.99 o 
   3  11   0       52.58       48.42      2.79 o 
   4  11   0       42.99       35.35      2.38 o 
   5  11   0       22.43       22.82      1.34 o 
   6  11   0       16.59       15.03      1.36 o 
   7  11   0       15.54       14.40      2.05 o 
   0  12   0     2122.16     2101.46     50.17 o 
   1  12   0       91.28       86.47      4.27 o 
   2  12   0      223.68      223.47      4.89 o 
   3  12   0       48.87       49.22      2.08 o 
   4  12   0        0.90        1.15      1.31 o 
   5  12   0       66.18       63.25      2.45 o 
   6  12   0        0.02       -0.94      0.94 o 
   7  12   0        4.89        4.86      1.80 o 
   1  13   0      120.06      126.56      3.78 o 
   2  13   0      153.44      176.34      4.93 o 
   3  13   0      468.98      495.83     13.83 o 
   4  13   0       21.10       18.79      1.51 o 
   5  13   0        0.77        2.45      1.06 o 
   6  13   0        0.24       -0.02      2.13 o 
   7  13   0        0.04       -0.19      1.01 o 
   0  14   0       83.40       90.82      3.94 o 
   1  14   0       82.85       87.04      3.61 o 
   2  14   0       47.14       53.22      2.20 o 
   3  14   0        8.79        9.11      1.14 o 
   4  14   0       62.14       66.61      2.55 o 
   5  14   0       25.72       25.11      1.96 o 
   6  14   0       35.53       33.64      2.24 o 
   1  15   0       56.90       55.45      2.26 o 
   2  15   0        0.42        0.08      0.81 o 
   3  15   0        0.84       -0.64      0.86 o 
   4  15   0        5.27        5.32      1.10 o 
   5  15   0       23.95       26.79      2.12 o 
   0  16   0        0.81        1.48      1.31 o 
   1  16   0        1.02       -0.14      0.90 o 
   2  16   0        0.54        0.43      0.98 o 
   3  16   0        6.66        8.36      1.21 o 
   4  16   0        0.72       -0.32      0.98 o 
   5  16   0        0.83        0.41      1.10 o 
   1  17   0        9.43        7.12      1.21 o 
   2  17   0        4.75        6.10      1.64 o 
   3  17   0       13.66       18.68      3.03 o 
   4  17   0        1.86        3.77      1.48 o 
   0  18   0        3.53        6.89      1.80 o 
   1  18   0       45.90       57.82      3.28 o 
   2  18   0        0.77        3.44      1.16 o 
   3  18   0       24.51       28.29      2.20 o 
   1  19   0       63.05       73.19      4.27 o 
  -9   1   1        0.43        0.16      1.97 o 
  -8   1   1       15.48       13.12      2.30 o 
  -7   1   1        1.29        0.72      1.10 o 
  -6   1   1       24.64       27.16      1.18 o 
  -5   1   1       24.41       23.20      0.96 o 
  -4   1   1     2433.78     2575.95     36.48 o 
  -3   1   1      649.98      603.66      8.79 o 
  -2   1   1    14977.21    15198.29    301.43 o 
  -1   1   1      125.00       84.93      8.91 o 
   1   1   1      224.72      215.31      4.32 o 
   2   1   1     2020.89     2297.37     17.30 o 
   3   1   1      291.84      239.14      2.16 o 
   4   1   1      487.85      510.74      4.78 o 
   5   1   1        0.82        0.14      0.26 o 
   6   1   1       53.40       36.33      0.77 o 
   7   1   1        2.00        2.92      0.54 o 
   8   1   1        8.73        6.14      0.88 o 
  -9   2   1        0.16        0.00      1.97 o 
  -8   2   1        4.24        4.26      1.97 o 
  -7   2   1        1.57       -0.49      1.48 o 
  -6   2   1      113.89      109.95      3.53 o 
  -5   2   1      112.26      125.54      1.96 o 
  -4   2   1     1385.47     1376.91     16.86 o 
  -3   2   1      696.89      685.79      7.52 o 
  -2   2   1     2378.13     2346.18     25.39 o 
  -1   2   1        4.78       10.96      0.46 o 
   0   2   1       27.11       15.48      0.44 o 
   1   2   1      245.91      265.06      3.32 o 
   2   2   1      644.03      688.19      5.22 o 
   3   2   1       30.71       39.86      0.57 o 
   4   2   1       59.41       76.97      1.15 o 
   5   2   1       26.94       31.17      0.73 o 
   6   2   1        0.54       -0.12      0.30 o 
   7   2   1        4.83        5.36      0.75 o 
   8   2   1       42.14       43.94      1.86 o 
   9   2   1        0.01        4.43      2.13 o 
  -9   3   1        0.00        1.80      2.13 o 
  -8   3   1        2.42        2.79      1.97 o 
  -7   3   1        1.36        0.16      1.64 o 
  -6   3   1      159.87      175.04      2.98 o 
  -5   3   1        1.28        0.76      0.38 o 
  -4   3   1       75.65       79.94      1.73 o 
  -3   3   1      122.97      109.87      1.56 o 
  -2   3   1      102.62       74.46      1.01 o 
  -1   3   1      397.56      398.48      4.77 o 
   0   3   1     2599.95     2457.28     51.42 o 
   1   3   1     1352.04     1320.42     13.83 o 
   2   3   1      674.67      622.63      5.68 o 
   3   3   1     1005.56      947.03     12.69 o 
   4   3   1      176.38      169.00      2.44 o 
   5   3   1        5.36        3.80      0.33 o 
   6   3   1       15.96       17.61      1.48 o 
   7   3   1        0.02       -0.59      0.59 o 
   8   3   1        4.90        6.25      0.90 o 
   9   3   1        0.00        1.15      2.13 o 
  -9   4   1        0.94        0.98      2.13 o 
  -8   4   1       31.39       29.03      3.28 o 
  -7   4   1       11.49       11.16      2.38 o 
  -6   4   1      132.49      127.23      3.01 o 
  -5   4   1        5.95        4.84      0.48 o 
  -4   4   1        0.31        1.72      0.75 o 
  -3   4   1       23.35       15.42      2.04 o 
  -2   4   1      103.91      102.50      2.56 o 
  -1   4   1      131.04      138.01      1.88 o 
   0   4   1      932.20      973.76     11.54 o 
   1   4   1      126.52      133.45      1.65 o 
   2   4   1      472.75      492.28      5.95 o 
   3   4   1       30.24       24.25      0.61 o 
   4   4   1       93.35       87.60      1.47 o 
   5   4   1       80.14       77.30      1.74 o 
   6   4   1      215.16      222.50      4.75 o 
   7   4   1        4.90        4.92      0.86 o 
   8   4   1        1.00        0.27      0.84 o 
   9   4   1        9.64       13.61      2.79 o 
  -9   5   1        0.00        0.49      1.97 o 
  -8   5   1        9.67       10.49      2.46 o 
  -7   5   1        1.35        2.18      0.61 o 
  -6   5   1       55.77       49.09      3.45 o 
  -5   5   1       36.35       33.42      1.09 o 
  -4   5   1      993.22      952.94     38.00 o 
  -3   5   1      153.95      146.72      2.13 o 
  -2   5   1      110.16      116.39      2.78 o 
  -1   5   1       21.16       22.78      0.78 o 
   0   5   1      236.36      242.39      4.40 o 
   1   5   1       73.18       75.94      1.75 o 
   2   5   1     1425.87     1461.83     19.92 o 
   3   5   1        4.08        4.26      0.31 o 
   4   5   1     1300.02     1359.59     14.60 o 
   5   5   1       13.54       15.67      1.11 o 
   6   5   1        2.55        1.44      0.90 o 
   7   5   1        9.34        9.22      0.99 o 
   8   5   1       10.38        9.18      1.16 o 
   9   5   1        1.85        2.46      2.30 o 
  -9   6   1        0.27        0.33      2.13 o 
  -8   6   1        0.01        1.64      2.13 o 
  -7   6   1        0.45        0.62      0.62 o 
  -6   6   1      159.61      147.63      4.61 o 
  -5   6   1       46.05       54.14      1.20 o 
  -4   6   1        3.66        4.31      0.42 o 
  -3   6   1        9.08        9.49      1.39 o 
  -2   6   1      239.13      280.99      5.15 o 
  -1   6   1      304.84      313.15      5.70 o 
   0   6   1     6406.55     6709.98    111.48 o 
   1   6   1       10.83       11.25      0.81 o 
   2   6   1     7153.33     7512.18    123.98 o 
   3   6   1       95.30       95.77      1.87 o 
   4   6   1       86.60       91.84      1.59 o 
   5   6   1       74.55       69.09      2.65 o 
   6   6   1        0.20        0.77      0.72 o 
   7   6   1        4.22        2.77      0.84 o 
   8   6   1        0.43       -1.37      1.39 o 
   9   6   1        2.08        2.13      2.13 o 
  -9   7   1        0.28       -0.66      2.13 o 
  -8   7   1       12.98       10.18      1.03 o 
  -7   7   1        5.08        5.38      0.88 o 
  -6   7   1        6.80        9.54      1.39 o 
  -5   7   1        1.39        1.01      0.48 o 
  -4   7   1      459.52      511.16      9.78 o 
  -3   7   1       14.65       10.88      1.80 o 
  -2   7   1        0.27        0.33      0.46 o 
  -1   7   1        9.60       10.09      1.56 o 
   0   7   1      588.93      703.42     12.16 o 
   1   7   1        1.23        1.89      0.46 o 
   2   7   1      196.83      216.38      4.26 o 
   3   7   1        0.24       -0.13      0.43 o 
   4   7   1      303.73      332.85      4.43 o 
   5   7   1       23.01       16.99      4.50 o 
   6   7   1        1.41        1.58      0.90 o 
   7   7   1        1.43        0.16      0.84 o 
   8   7   1        0.16       -0.98      0.98 o 
  -8   8   1        4.01        5.33      1.03 o 
  -7   8   1        1.68        1.38      0.90 o 
  -6   8   1       30.75       36.39      1.76 o 
  -5   8   1        4.03        2.42      0.54 o 
  -4   8   1        1.70        0.09      0.47 o 
  -3   8   1        4.48        3.69      0.58 o 
  -2   8   1       51.42       51.62      1.81 o 
  -1   8   1      203.80      219.39      4.38 o 
   0   8   1      138.60      158.69      3.32 o 
   1   8   1      142.42      158.48      3.79 o 
   2   8   1       33.10       43.26      1.45 o 
   3   8   1      103.59      101.12      2.44 o 
   4   8   1       61.95       60.68      1.66 o 
   5   8   1       21.13       27.62      1.25 o 
   6   8   1       75.97       72.26      2.63 o 
   7   8   1        9.42        7.24      1.12 o 
   8   8   1        4.78        1.77      1.09 o 
  -8   9   1        2.77        1.56      1.01 o 
  -7   9   1        1.43        0.11      0.88 o 
  -6   9   1        5.01        4.80      0.88 o 
  -5   9   1        0.00       -0.54      0.54 o 
  -4   9   1        1.98        0.98      0.58 o 
  -3   9   1      154.19      134.31      3.79 o 
  -2   9   1        7.32        7.75      0.75 o 
  -1   9   1      123.21      115.89      2.73 o 
   0   9   1       97.47       92.11      2.33 o 
   1   9   1      135.61      135.82      3.03 o 
   2   9   1        2.17        3.22      0.58 o 
   3   9   1      613.78      619.30     11.01 o 
   4   9   1        4.07        4.83      0.50 o 
   5   9   1        0.00       -0.57      0.57 o 
   6   9   1        8.33        9.31      1.12 o 
   7   9   1        0.29       -0.90      0.90 o 
   8   9   1        6.72        5.38      1.24 o 
  -8  10   1        3.55        3.29      1.14 o 
  -7  10   1        3.71        2.51      0.88 o 
  -6  10   1        4.52        3.06      0.86 o 
  -5  10   1        4.12        7.10      1.46 o 
  -4  10   1        8.40        7.05      0.86 o 
  -3  10   1        7.75        6.74      0.81 o 
  -2  10   1      157.12      160.23      3.55 o 
  -1  10   1      702.14      661.53     13.13 o 
   0  10   1      269.81      273.76      5.43 o 
   1  10   1       35.20       26.05      1.39 o 
   2  10   1        8.77        6.78      0.75 o 
   3  10   1       18.10       15.74      1.16 o 
   4  10   1        1.04        0.59      0.75 o 
   5  10   1        2.24        0.19      0.61 o 
   6  10   1        1.01       -0.37      0.84 o 
   7  10   1       25.49       31.84      2.79 o 
   8  10   1        4.59        3.75      1.27 o 
  -7  11   1       23.64       24.88      2.87 o 
  -6  11   1       13.63       16.85      1.54 o 
  -5  11   1        1.49        2.52      0.84 o 
  -4  11   1       37.27       34.33      3.61 o 
  -3  11   1      316.30      324.97      6.42 o 
  -2  11   1      135.60      143.15      8.22 o 
  -1  11   1      386.53      356.06     11.68 o 
   0  11   1       10.01        8.58      0.90 o 
   1  11   1      213.72      213.18      4.55 o 
   2  11   1       54.56       48.75      5.58 o 
   3  11   1        2.44       -1.48      1.64 o 
   4  11   1       16.79       13.86      0.95 o 
   5  11   1       17.17       12.44      1.27 o 
   6  11   1       13.02       11.62      1.24 o 
   7  11   1       18.91       14.81      1.45 o 
  -7  12   1        0.80       -0.67      0.97 o 
  -6  12   1       11.26        9.42      1.24 o 
  -5  12   1        0.13        0.44      0.91 o 
  -4  12   1       60.57       64.33      2.26 o 
  -3  12   1        3.50        4.18      0.86 o 
  -2  12   1       71.27       74.61      3.20 o 
  -1  12   1     1507.63     1482.55     25.49 o 
   0  12   1      102.28      112.19      7.40 o 
   1  12   1      525.06      514.57     10.04 o 
   2  12   1       14.15       15.69      4.59 o 
   3  12   1        2.23        0.69      0.75 o 
   4  12   1       12.41       10.89      1.87 o 
   5  12   1       34.14       36.00      3.69 o 
   6  12   1        0.14       -0.98      0.98 o 
   7  12   1        5.11        4.98      1.21 o 
  -7  13   1        0.42       -1.01      1.01 o 
  -6  13   1        1.18        1.58      1.12 o 
  -5  13   1        2.20        3.15      1.89 o 
  -4  13   1      125.35      146.28      3.72 o 
  -3  13   1      318.23      333.25      7.84 o 
  -2  13   1      464.89      473.55     21.70 o 
  -1  13   1      213.54      236.62      7.74 o 
   0  13   1      230.30      218.83      4.84 o 
   1  13   1      164.86      169.05      4.07 o 
   2  13   1      168.52      162.66      3.96 o 
   3  13   1        1.16        1.52      0.98 o 
   4  13   1       50.03       49.67      2.24 o 
   5  13   1        4.85        4.80      1.09 o 
   6  13   1        0.01        0.15      0.97 o 
  -6  14   1        8.97        7.71      1.33 o 
  -5  14   1       68.32       76.86      2.99 o 
  -4  14   1       41.45       44.59      2.14 o 
  -3  14   1       52.14       58.74      2.43 o 
  -2  14   1        7.46        7.92      1.04 o 
  -1  14   1       14.77       12.27      1.56 o 
   0  14   1       19.21       15.33      2.46 o 
   1  14   1        0.02        0.74      0.81 o 
   2  14   1       37.23       43.65      2.09 o 
   3  14   1       36.98       34.94      1.91 o 
   4  14   1        1.19        0.38      0.98 o 
   5  14   1       23.79       28.84      2.13 o 
   6  14   1        3.31        2.49      1.09 o 
  -5  15   1        5.39        8.74      1.38 o 
  -4  15   1        0.25       -0.86      0.86 o 
  -3  15   1        7.46        6.95      1.10 o 
  -2  15   1        0.19        0.30      0.86 o 
  -1  15   1        1.02        1.04      0.86 o 
   0  15   1        3.81        3.62      0.93 o 
   1  15   1        3.21        1.56      0.86 o 
   2  15   1        0.09       -0.49      0.81 o 
   3  15   1       20.54       24.17      1.91 o 
   4  15   1        2.20        1.75      0.98 o 
   5  15   1        1.66        2.07      1.09 o 
  -5  16   1        3.63        3.08      1.21 o 
  -4  16   1        1.67        0.98      1.04 o 
  -3  16   1       56.06       60.78      3.45 o 
  -2  16   1        0.02        0.49      0.93 o 
  -1  16   1        2.95        2.71      0.93 o 
   0  16   1        5.50        4.01      0.98 o 
   1  16   1       34.33       39.29      2.20 o 
   2  16   1        2.65        1.79      0.98 o 
   3  16   1        8.28        7.70      1.48 o 
   4  16   1        5.24        4.90      1.21 o 
   5  16   1        5.12        5.88      1.30 o 
  -4  17   1        0.21        1.48      1.48 o 
  -3  17   1       34.97       43.39      2.36 o 
  -2  17   1        0.48       -0.93      0.93 o 
  -1  17   1        5.58        6.11      1.16 o 
   0  17   1        1.56        2.70      1.04 o 
   1  17   1       22.86       25.33      1.91 o 
   2  17   1        3.34        1.80      1.04 o 
   3  17   1        0.00       -0.98      0.98 o 
   4  17   1        1.07        0.49      1.48 o 
  -3  18   1       21.83       28.80      2.20 o 
  -2  18   1        3.46        5.98      1.28 o 
  -1  18   1       53.16       66.38      2.84 o 
   0  18   1        2.61        1.86      1.10 o 
   1  18   1       19.49       32.33      2.62 o 
   2  18   1        2.66        3.19      1.21 o 
   3  18   1        4.81        5.01      1.33 o 
   0  19   1        3.95        3.69      1.28 o 
  -9   0   2        0.28        0.33      1.97 o 
  -8   0   2        3.54        4.26      1.97 o 
  -7   0   2        9.34        9.35      2.13 o 
  -6   0   2        0.00       -1.31      1.31 o 
  -5   0   2      189.61      194.36      6.59 o 
  -4   0   2     2100.13     2300.44     58.43 o 
  -3   0   2      287.59      269.64     10.05 o 
  -2   0   2    17194.12    17511.40    492.13 o 
  -1   0   2      546.88      636.52      8.92 o 
   0   0   2    19590.21    12661.12    550.71 o 
   1   0   2      420.41      431.28      4.73 o 
   2   0   2       75.73       84.86      1.06 o 
   3   0   2       14.25       20.61      0.60 o 
   4   0   2     1089.11     1125.80     15.83 o 
   5   0   2       40.31       36.43      1.12 o 
   6   0   2       52.90       52.74      1.49 o 
   7   0   2        2.94        2.30      0.98 o 
   8   0   2       36.08       28.22      2.13 o 
  -9   1   2        1.00       -0.49      1.97 o 
  -8   1   2        3.92        2.95      1.39 o 
  -7   1   2        0.02       -0.90      1.04 o 
  -6   1   2       32.63       35.42      1.55 o 
  -5   1   2        1.20        0.73      0.43 o 
  -4   1   2     3611.86     3764.26     53.24 o 
  -3   1   2       43.48       40.36      0.66 o 
  -2   1   2    34380.46    35108.48   1275.58 o 
  -1   1   2        3.65        5.43      0.18 o 
   0   1   2       12.20        5.44      0.29 o 
   1   1   2      335.27      341.15      2.65 o 
   2   1   2      668.54      600.31      4.41 o 
   3   1   2        4.20        3.56      0.21 o 
   4   1   2       42.13       49.93      0.99 o 
   5   1   2        0.31        0.06      0.22 o 
   6   1   2      299.05      333.40      4.50 o 
   7   1   2        0.08        0.30      0.54 o 
   8   1   2        0.84        0.73      0.65 o 
  -9   2   2        0.45       -1.97      1.97 o 
  -8   2   2       18.39       15.91      2.46 o 
  -7   2   2       12.68        8.53      1.97 o 
  -6   2   2      269.36      235.83      4.12 o 
  -5   2   2        2.14        2.69      0.44 o 
  -4   2   2     2566.46     2634.93     31.93 o 
  -3   2   2      269.01      300.24      3.43 o 
  -2   2   2      616.65      676.84      7.18 o 
  -1   2   2     1673.73     1760.12     44.32 o 
   0   2   2     2783.27     2561.60     51.52 o 
   1   2   2        0.01       -0.06      0.06 o 
   2   2   2      952.28      994.19      8.36 o 
   3   2   2      332.48      329.70      3.15 o 
   4   2   2       17.75       12.74      0.47 o 
   5   2   2       62.69       63.20      1.13 o 
   6   2   2       75.85       80.04      1.94 o 
   7   2   2        0.53        1.00      0.59 o 
   8   2   2       40.45       43.86      2.15 o 
   9   2   2        0.78        0.00      2.13 o 
  -9   3   2        6.44        3.12      2.13 o 
  -8   3   2       74.55       59.10      4.10 o 
  -7   3   2        4.80        7.87      1.97 o 
  -6   3   2       20.91       10.04      0.90 o 
  -5   3   2        6.87        7.07      0.54 o 
  -4   3   2      413.86      431.61     15.90 o 
  -3   3   2      338.71      324.71      4.11 o 
  -2   3   2      474.42      459.50      5.03 o 
  -1   3   2       30.75       39.78      0.63 o 
   0   3   2      223.74      249.30      2.58 o 
   1   3   2      771.62      716.39      6.47 o 
   2   3   2       18.68       22.57      0.52 o 
   3   3   2     1024.36      975.43      8.86 o 
   4   3   2        7.36        7.37      0.44 o 
   5   3   2       55.02       54.83      1.12 o 
   6   3   2        5.00        4.39      0.67 o 
   7   3   2        5.65        4.14      0.94 o 
   8   3   2        0.01        0.82      0.88 o 
   9   3   2        1.11        0.82      2.13 o 
  -9   4   2        2.96        3.28      2.30 o 
  -8   4   2        6.58        5.08      2.13 o 
  -7   4   2       33.35       28.22      3.12 o 
  -6   4   2      159.78      140.27      3.54 o 
  -5   4   2       64.19       67.86      2.70 o 
  -4   4   2       51.27       51.30      1.00 o 
  -3   4   2      860.25      850.07     10.32 o 
  -2   4   2      135.71      136.44      2.16 o 
  -1   4   2     1295.17     1221.40     16.62 o 
   0   4   2     3618.76     3606.97     91.52 o 
   1   4   2     2463.19     2455.03     40.07 o 
   2   4   2      112.43      114.24      1.83 o 
   3   4   2       90.69       99.08      1.30 o 
   4   4   2        0.69       -0.06      0.30 o 
   5   4   2       19.89       23.61      0.66 o 
   6   4   2       12.91       11.03      1.15 o 
   7   4   2        1.05        1.25      0.84 o 
   8   4   2       15.67       13.57      1.27 o 
   9   4   2        8.70       15.90      2.79 o 
  -9   5   2        0.94        0.33      2.13 o 
  -8   5   2        2.63        2.79      1.97 o 
  -7   5   2        5.99        5.67      0.77 o 
  -6   5   2       60.61       46.90      1.60 o 
  -5   5   2       66.23       67.22      1.54 o 
  -4   5   2      374.46      350.10      4.01 o 
  -3   5   2      322.19      304.12      3.98 o 
  -2   5   2      495.21      502.61      7.09 o 
  -1   5   2       45.78       51.30      1.07 o 
   0   5   2       12.38        8.46      0.70 o 
   1   5   2      101.10      116.06      3.13 o 
   2   5   2      363.57      315.05      4.61 o 
   3   5   2      498.34      478.47      6.02 o 
   4   5   2       53.98       57.88      1.14 o 
   5   5   2        6.23        6.71      0.63 o 
   6   5   2       41.75       36.50      4.02 o 
   7   5   2        5.63        4.86      0.97 o 
   8   5   2       39.46       42.32      2.71 o 
   9   5   2        6.59       10.98      2.62 o 
  -9   6   2        0.15        1.64      2.13 o 
  -8   6   2        0.19       -1.15      1.80 o 
  -7   6   2       22.89       21.44      1.29 o 
  -6   6   2        1.43        0.84      0.61 o 
  -5   6   2       12.23       14.12      0.74 o 
  -4   6   2       11.02        9.48      0.76 o 
  -3   6   2        2.52        2.54      0.46 o 
  -2   6   2        2.17        0.19      0.74 o 
  -1   6   2       91.33       81.81      3.21 o 
   0   6   2       93.57      105.98      9.71 o 
   1   6   2     2015.00     2110.58     60.36 o 
   2   6   2        1.13        0.25      1.23 o 
   3   6   2      244.02      263.33      3.53 o 
   4   6   2        0.18        0.25      0.32 o 
   5   6   2        0.20       -0.26      0.32 o 
   6   6   2       25.92       25.76      1.69 o 
   7   6   2       12.07       12.47      1.21 o 
   8   6   2        0.50        0.89      1.09 o 
  -8   7   2        3.39        1.15      1.97 o 
  -7   7   2        0.03       -0.66      0.66 o 
  -6   7   2        2.62        1.26      0.73 o 
  -5   7   2       23.96       27.19      1.42 o 
  -4   7   2       76.55       71.82      2.51 o 
  -3   7   2      133.50      133.23      4.53 o 
  -2   7   2     2988.68     2997.03     49.62 o 
  -1   7   2      634.20      655.86     11.39 o 
   0   7   2     2568.74     2773.70     46.02 o 
   1   7   2      476.47      491.78      8.73 o 
   2   7   2       41.59       47.04      1.51 o 
   3   7   2        0.00        0.34      0.35 o 
   4   7   2      407.04      417.70      8.92 o 
   5   7   2        2.91        2.12      0.41 o 
   6   7   2       12.43        5.46      1.31 o 
   7   7   2        1.02        0.71      0.86 o 
   8   7   2        0.04       -0.52      1.12 o 
  -8   8   2        4.65        4.59      2.30 o 
  -7   8   2       14.06       16.39      1.49 o 
  -6   8   2       22.62       24.75      1.51 o 
  -5   8   2        2.13        1.32      0.54 o 
  -4   8   2       29.72       29.43      1.17 o 
  -3   8   2       20.73       24.22      1.21 o 
  -2   8   2      243.80      258.24      9.75 o 
  -1   8   2        0.00       -0.33      0.46 o 
   0   8   2      170.23      185.47      8.00 o 
   1   8   2       10.35       18.54      1.04 o 
   2   8   2       82.58       85.83      2.26 o 
   3   8   2        0.21        0.13      0.35 o 
   4   8   2       88.80       95.16      1.73 o 
   5   8   2       31.60       31.82      1.27 o 
   6   8   2        9.18        7.56      2.05 o 
   7   8   2        0.01       -0.84      0.84 o 
   8   8   2        1.18        0.72      1.80 o 
  -8   9   2        7.51        4.71      1.04 o 
  -7   9   2        2.74        1.20      1.15 o 
  -6   9   2        0.61       -0.73      0.73 o 
  -5   9   2        2.56        1.69      0.58 o 
  -4   9   2        8.59        5.91      0.75 o 
  -3   9   2       13.33       12.08      0.86 o 
  -2   9   2        5.87        5.74      0.70 o 
  -1   9   2        6.95        4.48      0.63 o 
   0   9   2      330.94      296.33      5.74 o 
   1   9   2       30.00       34.21      1.64 o 
   2   9   2       20.43       18.94      1.21 o 
   3   9   2       93.72       91.37      2.40 o 
   4   9   2        0.53        0.13      0.41 o 
   5   9   2        5.20        4.45      0.77 o 
   6   9   2        1.21        1.49      0.94 o 
   7   9   2        6.45        4.54      1.23 o 
   8   9   2        0.33       -1.09      1.09 o 
  -8  10   2        6.99        5.54      1.04 o 
  -7  10   2        2.07        1.04      0.88 o 
  -6  10   2       30.88       34.74      1.88 o 
  -5  10   2       20.76       21.11      1.33 o 
  -4  10   2      127.08      137.50      5.84 o 
  -3  10   2        9.40        8.53      0.81 o 
  -2  10   2       33.17       31.01      1.45 o 
  -1  10   2      350.54      355.10      6.79 o 
   0  10   2      321.36      313.24      6.14 o 
   1  10   2      221.86      214.25      4.49 o 
   2  10   2        1.22        0.66      0.58 o 
   3  10   2        0.87        0.42      0.63 o 
   4  10   2       22.74       18.82      0.99 o 
   5  10   2        3.61        3.32      0.73 o 
   6  10   2        1.64        0.40      0.94 o 
   7  10   2        6.16        6.23      1.21 o 
  -7  11   2        6.37        3.33      1.03 o 
  -6  11   2        0.18       -0.27      0.88 o 
  -5  11   2        6.66        5.02      0.97 o 
  -4  11   2       93.13       98.56      2.84 o 
  -3  11   2      296.78      285.61      6.36 o 
  -2  11   2      484.75      508.73      9.44 o 
  -1  11   2      229.16      225.72      4.78 o 
   0  11   2        4.01        4.07      0.75 o 
   1  11   2       11.52        7.96      0.93 o 
   2  11   2        6.68        2.15      2.13 o 
   3  11   2       55.05       55.64      2.03 o 
   4  11   2        7.82        4.18      0.65 o 
   5  11   2       77.93       72.39      2.11 o 
   6  11   2       23.35       22.77      1.79 o 
   7  11   2        7.80        5.31      1.48 o 
  -7  12   2        2.44        0.38      1.07 o 
  -6  12   2        0.49       -0.88      0.88 o 
  -5  12   2       32.27       31.41      1.93 o 
  -4  12   2       19.57       19.71      1.56 o 
  -3  12   2        3.43        2.80      1.31 o 
  -2  12   2      183.63      195.21      5.02 o 
  -1  12   2      706.85      693.96     27.01 o 
   0  12   2      424.73      419.69     18.05 o 
   1  12   2      153.35      152.10      4.69 o 
   2  12   2      129.54      112.32      4.44 o 
   3  12   2       61.60       44.84      2.22 o 
   4  12   2       26.27       20.09      1.15 o 
   5  12   2        0.37        0.90      0.94 o 
   6  12   2        2.97        3.61      1.09 o 
   7  12   2        1.88        1.67      1.09 o 
  -7  13   2        7.54        6.58      2.21 o 
  -6  13   2        5.70        4.67      1.21 o 
  -5  13   2       38.93       46.29      2.33 o 
  -4  13   2       10.25       12.77      1.39 o 
  -3  13   2      103.22      107.79      3.94 o 
  -2  13   2      127.07      127.48      6.49 o 
  -1  13   2        1.32       -0.08      1.89 o 
   0  13   2        0.00        0.16      0.81 o 
   1  13   2      470.55      457.23      8.84 o 
   2  13   2       69.42       76.81      2.61 o 
   3  13   2       61.41       58.94      3.12 o 
   4  13   2       60.35       57.20      2.32 o 
   5  13   2        9.27        7.64      1.18 o 
   6  13   2        8.79        7.76      1.33 o 
  -6  14   2       18.71       23.08      2.01 o 
  -5  14   2       92.59      104.83      3.46 o 
  -4  14   2       50.85       58.14      2.44 o 
  -3  14   2       16.80       14.35      1.28 o 
  -2  14   2        9.78        7.37      1.04 o 
  -1  14   2        1.02        0.74      0.81 o 
   0  14   2       35.25       37.21      1.91 o 
   1  14   2       73.98       72.56      2.49 o 
   2  14   2        3.07        1.90      0.98 o 
   3  14   2      100.11       94.41      2.96 o 
   4  14   2        6.04        5.81      1.72 o 
   5  14   2        1.77        1.72      1.07 o 
   6  14   2        7.98        7.82      1.33 o 
  -5  15   2        4.66        6.69      1.33 o 
  -4  15   2        2.88        2.43      0.98 o 
  -3  15   2        5.67        3.47      0.98 o 
  -2  15   2        3.23        1.37      0.86 o 
  -1  15   2       77.28       78.22      2.66 o 
   0  15   2        3.51        3.03      0.93 o 
   1  15   2        0.40       -0.66      0.81 o 
   2  15   2        8.13        6.08      1.04 o 
   3  15   2        1.62        1.65      0.98 o 
   4  15   2        2.28       -0.09      0.98 o 
   5  15   2        2.87        2.60      1.31 o 
  -5  16   2        1.12        2.24      1.21 o 
  -4  16   2        0.02        0.33      1.31 o 
  -3  16   2        2.29        0.83      0.98 o 
  -2  16   2        1.22        0.02      0.86 o 
  -1  16   2        2.45        1.80      0.93 o 
   0  16   2        2.16        1.80      0.93 o 
   1  16   2       23.65       26.04      2.95 o 
   2  16   2        7.76        6.98      1.16 o 
   3  16   2        0.02       -0.54      0.91 o 
   4  16   2        7.82        9.94      1.38 o 
   5  16   2        7.19        7.38      1.56 o 
  -4  17   2        3.55        5.57      1.64 o 
  -3  17   2       20.30       21.58      3.53 o 
  -2  17   2        0.68       -0.57      0.93 o 
  -1  17   2       21.38       24.27      1.97 o 
   0  17   2        0.94        0.41      0.93 o 
   1  17   2        0.02       -0.08      0.93 o 
   2  17   2        3.13        3.41      1.10 o 
   3  17   2       45.18       52.27      2.71 o 
   4  17   2        1.47        1.64      1.64 o 
  -3  18   2       52.28       60.05      3.94 o 
  -2  18   2        1.35        3.33      1.21 o 
  -1  18   2        9.38        9.17      1.45 o 
   0  18   2        1.12        0.13      1.10 o 
   1  18   2       51.29       66.86      2.96 o 
   2  18   2        1.10       -0.01      1.14 o 
  -9   1   3        0.09       -1.15      1.97 o 
  -8   1   3        6.33        6.26      1.51 o 
  -7   1   3        0.64       -0.17      1.21 o 
  -6   1   3        0.48        0.27      0.95 o 
  -5   1   3       17.57       15.06      0.84 o 
  -4   1   3     2094.89     2012.72     21.69 o 
  -3   1   3      671.39      643.82      7.10 o 
  -2   1   3      143.45      159.74      1.55 o 
  -1   1   3      430.98      467.22      3.46 o 
   0   1   3      678.51      650.99      5.50 o 
   1   1   3       98.56      120.75      1.12 o 
   2   1   3     2410.45     2243.69     17.87 o 
   3   1   3      269.75      244.39      2.44 o 
   4   1   3       35.12       36.39      0.67 o 
   5   1   3        0.64        1.08      0.23 o 
   6   1   3      114.06      140.19      2.83 o 
   7   1   3        0.15        0.16      0.63 o 
   8   1   3        2.58        3.36      0.86 o 
   9   1   3        0.20        0.16      1.15 o 
  -9   2   3        0.60       -0.33      1.97 o 
  -8   2   3        0.60        0.00      1.97 o 
  -7   2   3        0.46       -0.33      1.64 o 
  -6   2   3      822.86      775.66     11.76 o 
  -5   2   3        3.53        6.06      4.17 o 
  -4   2   3      966.22      937.02     10.29 o 
  -3   2   3      116.23      132.85      1.73 o 
  -2   2   3       69.84       65.77      0.81 o 
  -1   2   3      135.65      154.13      1.45 o 
   0   2   3     2072.98     1985.47     31.88 o 
   1   2   3      868.38      911.07      7.26 o 
   2   2   3        9.76       10.70      0.38 o 
   3   2   3      129.79      153.99      1.64 o 
   4   2   3       49.19       44.56      0.77 o 
   5   2   3        6.31        6.77      0.40 o 
   6   2   3        1.64        2.37      0.61 o 
   7   2   3        0.04        0.14      0.63 o 
   8   2   3       25.12       29.32      1.54 o 
  -9   3   3        0.95        0.66      2.13 o 
  -8   3   3       39.49       40.19      3.94 o 
  -7   3   3        6.74        6.39      1.97 o 
  -6   3   3      147.34      122.33      9.54 o 
  -5   3   3        0.04        0.39      0.28 o 
  -4   3   3      335.13      342.23      4.38 o 
  -3   3   3       48.69       44.94      0.68 o 
  -2   3   3      172.95      144.05      1.81 o 
  -1   3   3       42.45       41.07      0.70 o 
   0   3   3      118.26      137.99      1.44 o 
   1   3   3       33.56       44.02      0.74 o 
   2   3   3     2640.38     2521.36     31.88 o 
   3   3   3      234.23      233.12      2.38 o 
   4   3   3       83.80       87.10      1.14 o 
   5   3   3        0.98        0.35      0.29 o 
   6   3   3       22.20       17.06      1.01 o 
   7   3   3        2.60        2.31      0.73 o 
   8   3   3       14.32       14.79      1.39 o 
   9   3   3        0.80       -0.66      2.13 o 
  -9   4   3        0.00       -0.33      2.13 o 
  -8   4   3       56.23       47.92      3.94 o 
  -7   4   3       16.60       13.12      2.30 o 
  -6   4   3        0.65        0.14      0.38 o 
  -5   4   3       36.37       38.08      0.89 o 
  -4   4   3        0.44       -0.24      0.24 o 
  -3   4   3       20.12       23.53      0.77 o 
  -2   4   3       25.71       22.58      0.66 o 
  -1   4   3      118.06      113.05      1.67 o 
   0   4   3     4450.39     4317.91    228.61 o 
   1   4   3      124.92      169.69      2.35 o 
   2   4   3      258.91      248.79      2.96 o 
   3   4   3       38.46       30.74      0.78 o 
   4   4   3      382.52      406.63      4.73 o 
   5   4   3       22.14       20.70      1.35 o 
   6   4   3        0.83        0.26      0.83 o 
   7   4   3        6.14        6.08      0.86 o 
   8   4   3       27.97       37.60      2.21 o 
   9   4   3       15.85       20.01      2.95 o 
  -9   5   3        2.66        2.46      2.46 o 
  -8   5   3        1.02       -0.66      1.97 o 
  -7   5   3        2.04        0.98      1.23 o 
  -6   5   3       11.27       11.55      1.01 o 
  -5   5   3       23.31       20.99      1.16 o 
  -4   5   3        0.72       -0.15      0.40 o 
  -3   5   3       14.78       14.33      0.80 o 
  -2   5   3      730.08      813.63     14.40 o 
  -1   5   3      103.83      124.07      2.12 o 
   0   5   3     3456.35     3437.38    189.55 o 
   1   5   3        4.79        3.60      0.90 o 
   2   5   3       79.84       93.65      7.57 o 
   3   5   3        3.02        2.40      0.33 o 
   4   5   3       11.14       15.48      0.66 o 
   5   5   3       14.78       13.75      0.68 o 
   6   5   3       45.95       46.16      2.05 o 
   7   5   3       34.04       34.68      2.01 o 
   8   5   3      108.90      126.16      3.86 o 
  -9   6   3        1.50        3.44      2.30 o 
  -8   6   3        6.59        7.05      2.46 o 
  -7   6   3        1.32       -0.61      0.61 o 
  -6   6   3       32.18       33.83      1.58 o 
  -5   6   3       12.69       19.16      0.83 o 
  -4   6   3        9.41        9.66      1.09 o 
  -3   6   3       29.54       26.83      1.16 o 
  -2   6   3       10.02        8.42      1.07 o 
  -1   6   3       36.31       36.97      1.28 o 
   0   6   3      978.43     1034.39     17.61 o 
   1   6   3        1.57        2.10      0.51 o 
   2   6   3     1925.60     2111.15     33.30 o 
   3   6   3       19.56       17.60      0.95 o 
   4   6   3       84.19       79.38      1.50 o 
   5   6   3       12.54        8.99      0.58 o 
   6   6   3       79.07       70.16      2.52 o 
   7   6   3        0.21        0.36      1.02 o 
   8   6   3       23.37       26.23      2.71 o 
  -8   7   3        3.03        1.15      2.13 o 
  -7   7   3        0.84        0.73      0.98 o 
  -6   7   3        3.12        2.34      0.75 o 
  -5   7   3        1.56        0.95      0.44 o 
  -4   7   3        5.48        3.59      0.53 o 
  -3   7   3       18.81       19.16      2.38 o 
  -2   7   3      844.14      876.10     22.59 o 
  -1   7   3      312.93      315.07      7.79 o 
   0   7   3     1697.02     1827.65     30.64 o 
   1   7   3       12.40       12.25      0.98 o 
   2   7   3        0.19        0.20      0.34 o 
   3   7   3      200.58      211.17      4.64 o 
   4   7   3        8.22        9.50      0.58 o 
   5   7   3       17.64       15.56      1.14 o 
   6   7   3       53.68       56.02      4.02 o 
   7   7   3        9.98        9.03      1.30 o 
   8   7   3       26.58       31.84      3.44 o 
  -8   8   3        6.35        6.89      2.46 o 
  -7   8   3        2.52        0.36      0.76 o 
  -6   8   3        0.19       -1.15      2.46 o 
  -5   8   3        0.24        0.39      0.54 o 
  -4   8   3       64.23       56.18      1.58 o 
  -3   8   3       85.53       86.45      4.85 o 
  -2   8   3        1.40        0.24      0.51 o 
  -1   8   3      343.04      350.61      6.56 o 
   0   8   3      624.00      688.18     12.13 o 
   1   8   3       76.78       78.01      2.30 o 
   2   8   3        3.18        1.55      0.43 o 
   3   8   3        4.67        3.09      0.50 o 
   4   8   3       81.35       89.75      3.27 o 
   5   8   3      139.72      153.12      5.94 o 
   6   8   3       16.68       14.72      1.64 o 
   7   8   3        0.04       -0.97      0.97 o 
   8   8   3       35.23       41.40      4.18 o 
  -8   9   3        3.47        4.10      2.30 o 
  -7   9   3        5.29        4.43      1.01 o 
  -6   9   3       34.10       28.79      1.97 o 
  -5   9   3       52.43       59.77      2.01 o 
  -4   9   3       38.25       45.82      1.68 o 
  -3   9   3      107.45      107.39      3.04 o 
  -2   9   3      162.63      169.88      5.85 o 
  -1   9   3       54.61       61.27      1.91 o 
   0   9   3      106.64      102.63      2.56 o 
   1   9   3      134.10      153.48      3.49 o 
   2   9   3      191.61      208.70      4.37 o 
   3   9   3       16.64       14.92      1.08 o 
   4   9   3        3.52        1.08      0.44 o 
   5   9   3       10.93       10.68      1.01 o 
   6   9   3        0.00       -0.82      0.82 o 
   7   9   3        4.85        3.75      1.14 o 
   8   9   3        0.66       -0.39      1.64 o 
  -8  10   3        0.02       -1.00      1.07 o 
  -7  10   3       18.18       15.00      1.29 o 
  -6  10   3       59.42       66.01      3.94 o 
  -5  10   3      296.27      304.18      6.48 o 
  -4  10   3      111.18      117.34      3.01 o 
  -3  10   3        5.69        5.86      0.82 o 
  -2  10   3       49.25       47.56      1.80 o 
  -1  10   3        2.12        2.50      0.82 o 
   0  10   3        1.99        1.04      0.66 o 
   1  10   3      539.95      506.26      9.35 o 
   2  10   3       24.74       24.20      1.39 o 
   3  10   3        3.70       16.09      9.78 o 
   4  10   3        7.41        5.12      0.58 o 
   5  10   3        0.23       -0.63      0.63 o 
   6  10   3        1.14       -0.82      0.94 o 
   7  10   3        2.62        0.28      1.06 o 
  -7  11   3        0.00       -0.86      0.86 o 
  -6  11   3        5.56        4.52      1.09 o 
  -5  11   3       65.71       73.27      2.68 o 
  -4  11   3      235.11      252.50      6.92 o 
  -3  11   3     1272.84     1323.24     22.73 o 
  -2  11   3      225.84      236.07      5.60 o 
  -1  11   3       23.11       20.74      1.56 o 
   0  11   3       17.75       19.71      3.20 o 
   1  11   3        0.45       -0.16      0.82 o 
   2  11   3       25.34       23.89      1.80 o 
   3  11   3       32.14       27.11      1.23 o 
   4  11   3        4.44        2.50      0.65 o 
   5  11   3       89.02       99.65      4.81 o 
   6  11   3        8.43        7.16      1.18 o 
   7  11   3        3.02        2.22      1.12 o 
  -7  12   3        1.20        0.72      1.15 o 
  -6  12   3        9.36        8.69      1.24 o 
  -5  12   3       71.63       71.73      3.37 o 
  -4  12   3       26.28       26.34      1.68 o 
  -3  12   3       24.14       25.14      1.79 o 
  -2  12   3      139.11      144.54      3.66 o 
  -1  12   3      567.31      574.20     10.63 o 
   0  12   3      221.33      232.16      5.13 o 
   1  12   3       23.55       18.36      5.08 o 
   2  12   3        2.43        1.46      1.07 o 
   3  12   3      101.05       77.75      1.95 o 
   4  12   3       13.13       11.12      1.17 o 
   5  12   3       10.43        4.68      1.06 o 
   6  12   3        0.08        0.00      0.97 o 
   7  12   3        7.94        8.13      1.42 o 
  -7  13   3        6.95        0.00      2.13 o 
  -6  13   3        3.59        3.31      1.14 o 
  -5  13   3        0.21        2.07      1.09 o 
  -4  13   3       11.69        9.88      1.72 o 
  -3  13   3       93.34      100.71      9.94 o 
  -2  13   3        6.50        3.42      1.48 o 
  -1  13   3        0.07       -0.82      0.82 o 
   0  13   3        1.00        0.00      1.15 o 
   1  13   3       26.15       34.42      1.91 o 
   2  13   3       79.71       76.94      2.55 o 
   3  13   3       41.55       37.96      1.60 o 
   4  13   3        0.31       -0.80      1.56 o 
   5  13   3       45.13       41.19      3.86 o 
   6  13   3        3.14        5.33      1.21 o 
  -6  14   3       22.91       28.01      2.24 o 
  -5  14   3       60.49       66.48      3.45 o 
  -4  14   3       55.45       63.62      7.80 o 
  -3  14   3       44.20       44.95      2.13 o 
  -2  14   3        5.54        4.03      0.93 o 
  -1  14   3       19.55       19.08      1.49 o 
   0  14   3       16.02       13.18      1.21 o 
   1  14   3        1.84        0.66      0.81 o 
   2  14   3        3.22        3.52      0.93 o 
   3  14   3        0.01       -0.10      0.63 o 
   4  14   3        9.40        8.68      1.21 o 
   5  14   3        5.30        4.86      2.13 o 
   6  14   3        3.30        3.02      1.18 o 
  -5  15   3        7.68        7.60      2.13 o 
  -4  15   3        1.28        0.46      0.91 o 
  -3  15   3        0.44       -0.21      1.89 o 
  -2  15   3        0.03       -0.86      0.86 o 
  -1  15   3        0.77        0.38      0.86 o 
   0  15   3       39.73       42.25      2.08 o 
   1  15   3        6.61        6.55      1.04 o 
   2  15   3       56.69       63.97      2.49 o 
   3  15   3        0.80        0.70      0.67 o 
   4  15   3        5.24        5.65      1.10 o 
   5  15   3        0.00       -0.22      1.06 o 
  -5  16   3        2.65        3.16      1.21 o 
  -4  16   3        0.78        0.82      1.48 o 
  -3  16   3        3.49        1.30      0.98 o 
  -2  16   3        0.04       -0.43      0.91 o 
  -1  16   3       15.10       13.69      1.33 o 
   0  16   3       18.99       21.96      3.53 o 
   1  16   3       12.11       11.07      1.28 o 
   2  16   3        0.44        0.25      1.15 o 
   3  16   3        5.01        3.92      0.77 o 
   4  16   3        0.51        0.16      1.04 o 
  -4  17   3        0.82        1.48      1.64 o 
  -3  17   3        4.52        3.83      1.21 o 
  -2  17   3        0.00       -0.93      0.93 o 
  -1  17   3        0.04        0.57      1.04 o 
   0  17   3        1.13        1.27      0.98 o 
   1  17   3        0.28       -0.16      0.93 o 
   2  17   3        0.30       -0.62      0.98 o 
   3  17   3        1.07       -0.16      0.98 o 
  -2  18   3        0.56       -0.11      1.10 o 
  -1  18   3        0.00       -1.39      1.89 o 
   0  18   3        1.02       -0.66      1.04 o 
   1  18   3        3.07        1.39      2.38 o 
   2  18   3        8.19        8.81      1.97 o 
  -9   0   4        0.02       -0.49      1.97 o 
  -8   0   4       11.53        5.90      2.30 o 
  -7   0   4        1.12       -0.33      1.64 o 
  -6   0   4      353.91      352.61      9.26 o 
  -5   0   4       14.89       16.31      0.70 o 
  -4   0   4      846.79      878.13     12.36 o 
  -3   0   4       43.66       40.40      0.99 o 
  -2   0   4     1367.78     1568.20     18.69 o 
  -1   0   4        9.85       12.90      0.42 o 
   0   0   4     1452.81     1543.75     16.47 o 
   1   0   4      309.26      337.66      4.25 o 
   2   0   4     4569.58     4579.22     73.25 o 
   3   0   4       37.33       38.23      1.07 o 
   4   0   4     1137.28     1346.59     18.51 o 
   5   0   4       38.65       48.15      1.31 o 
   6   0   4       21.08       10.82      1.48 o 
   7   0   4        1.44        0.98      1.15 o 
   8   0   4        2.61        1.64      1.31 o 
   9   0   4        0.83        1.31      1.31 o 
  -9   1   4        1.20        1.80      2.30 o 
  -8   1   4       20.71       13.32      2.38 o 
  -7   1   4        5.22        6.15      1.39 o 
  -6   1   4       45.29       39.24      1.68 o 
  -5   1   4       60.26       61.73      0.92 o 
  -4   1   4     1911.21     2123.81     28.92 o 
  -3   1   4       17.74       13.84      0.47 o 
  -2   1   4      419.67      437.38      3.86 o 
  -1   1   4        0.35       -0.13      0.13 o 
   0   1   4       73.23       69.76      1.01 o 
   1   1   4       36.41       37.73      0.63 o 
   2   1   4       23.18       30.05      0.81 o 
   3   1   4        0.01        0.43      0.22 o 
   4   1   4     1448.74     1618.48     14.65 o 
   5   1   4       22.56       22.42      0.68 o 
   6   1   4      181.50      198.42      3.66 o 
   7   1   4        6.58        5.43      0.93 o 
   8   1   4        1.53        2.46      0.93 o 
   9   1   4        0.00       -0.93      0.93 o 
  -9   2   4        0.43        2.95      2.30 o 
  -8   2   4       13.51       13.94      2.62 o 
  -7   2   4        0.01        0.40      0.87 o 
  -6   2   4      960.28      930.28     11.74 o 
  -5   2   4       27.78       37.59      0.84 o 
  -4   2   4      826.82      878.55      9.71 o 
  -3   2   4       32.97       27.90      0.50 o 
  -2   2   4      748.58      746.33      6.44 o 
  -1   2   4     1352.81     1325.23     11.93 o 
   0   2   4    10527.65     9045.30    232.61 o 
   1   2   4      275.02      236.77      2.79 o 
   2   2   4       13.98       20.82      0.54 o 
   3   2   4      233.83      215.19      2.43 o 
   4   2   4       87.13       88.49      3.12 o 
   5   2   4      127.66      143.05      1.84 o 
   6   2   4       33.44       32.46      1.55 o 
   7   2   4        3.98        3.50      0.76 o 
   8   2   4        2.08        0.57      1.07 o 
   9   2   4        0.26        1.07      0.93 o 
  -9   3   4        2.91        3.61      2.30 o 
  -8   3   4      159.09      139.93      6.41 o 
  -7   3   4        1.62        1.15      1.80 o 
  -6   3   4       14.84       19.48      1.21 o 
  -5   3   4       79.90       83.91      1.42 o 
  -4   3   4       66.23       68.46      1.28 o 
  -3   3   4       33.14       43.70      0.84 o 
  -2   3   4     3019.71     2954.87     62.09 o 
  -1   3   4      448.04      467.72      4.39 o 
   0   3   4       10.43        9.08      0.46 o 
   1   3   4      241.73      246.63      3.29 o 
   2   3   4      489.81      472.56      5.35 o 
   3   3   4       31.27       27.79      0.75 o 
   4   3   4       22.24       22.44      1.16 o 
   5   3   4        0.32       -0.32      0.32 o 
   6   3   4        0.03       -0.22      0.65 o 
   7   3   4        0.04        0.18      0.74 o 
   8   3   4        2.36        2.85      0.88 o 
   9   3   4        0.50        3.28      1.48 o 
  -9   4   4        1.31       -0.66      2.30 o 
  -8   4   4       10.56       12.13      2.79 o 
  -7   4   4        0.26       -0.49      1.80 o 
  -6   4   4       77.02       74.38      2.01 o 
  -5   4   4       13.78       13.84      0.75 o 
  -4   4   4      382.69      407.23      4.67 o 
  -3   4   4      169.97      173.15      2.23 o 
  -2   4   4      296.02      324.13      4.17 o 
  -1   4   4       26.37       22.86      0.69 o 
   0   4   4       70.02       87.48      1.45 o 
   1   4   4      411.02      410.23      5.19 o 
   2   4   4      112.64      102.68      1.49 o 
   3   4   4      374.06      370.59      4.34 o 
   4   4   4        2.61        1.78      0.37 o 
   5   4   4        6.62        5.74      0.47 o 
   6   4   4       17.58       15.64      1.07 o 
   7   4   4        9.63        9.25      1.02 o 
   8   4   4       12.39       15.65      1.57 o 
  -9   5   4        0.73       -0.66      2.30 o 
  -8   5   4        7.96        5.41      2.46 o 
  -7   5   4        0.31       -0.45      0.98 o 
  -6   5   4       45.53       52.05      1.73 o 
  -5   5   4       15.64       15.42      0.77 o 
  -4   5   4        1.90        1.54      0.35 o 
  -3   5   4      806.83      797.54      8.81 o 
  -2   5   4      325.57      365.01      6.32 o 
  -1   5   4     2343.04     2402.93    155.62 o 
   0   5   4     1098.28     1134.00     20.22 o 
   1   5   4       22.73       21.70      0.77 o 
   2   5   4     1097.74     1059.55     12.79 o 
   3   5   4      108.91      107.02      1.62 o 
   4   5   4       61.02       53.51      1.12 o 
   5   5   4       10.44       14.04      0.70 o 
   6   5   4      124.11      143.33      3.06 o 
   7   5   4       99.14      126.25      3.71 o 
   8   5   4       49.50       63.19      2.87 o 
  -9   6   4        1.13        0.82      2.30 o 
  -8   6   4        3.18        1.97      2.13 o 
  -7   6   4        1.72        0.82      1.23 o 
  -6   6   4       11.48        9.06      0.88 o 
  -5   6   4        4.41        5.26      0.74 o 
  -4   6   4       93.28       81.84      1.55 o 
  -3   6   4       62.39       67.12      1.54 o 
  -2   6   4      186.69      184.64      3.73 o 
  -1   6   4       24.84       24.45      1.39 o 
   0   6   4      222.30      224.95      5.37 o 
   1   6   4      274.72      292.11      4.49 o 
   2   6   4      148.72      163.98      2.50 o 
   3   6   4       36.67       35.09      0.91 o 
   4   6   4       78.06       86.48      1.51 o 
   5   6   4       86.29       91.43      1.63 o 
   6   6   4       42.96       48.87      3.36 o 
   7   6   4        1.78        2.07      1.15 o 
   8   6   4        0.13        1.60      1.30 o 
  -8   7   4        2.42        0.16      2.30 o 
  -7   7   4        0.21       -0.62      0.62 o 
  -6   7   4       12.27       15.40      1.31 o 
  -5   7   4        1.50        3.01      0.60 o 
  -4   7   4        3.82        3.47      0.47 o 
  -3   7   4       41.53       38.76      1.45 o 
  -2   7   4      122.93      127.52      4.11 o 
  -1   7   4       96.54      100.91      2.44 o 
   0   7   4       23.02       28.89      1.28 o 
   1   7   4       90.37       88.68      1.80 o 
   2   7   4      460.56      486.34      7.16 o 
   3   7   4      141.29      125.14      2.28 o 
   4   7   4       81.01       82.75      3.01 o 
   5   7   4        0.12       -0.43      0.64 o 
   6   7   4        0.45       -1.41      2.87 o 
   7   7   4       64.78       66.98      3.04 o 
   8   7   4       14.94       22.46      5.33 o 
  -8   8   4        0.23       -0.82      2.13 o 
  -7   8   4        4.25        2.93      0.90 o 
  -6   8   4        0.32       -0.66      2.62 o 
  -5   8   4       48.81       49.12      1.55 o 
  -4   8   4      510.85      503.82      7.66 o 
  -3   8   4       47.07       46.51      1.68 o 
  -2   8   4      743.65      719.47     12.62 o 
  -1   8   4      112.44      108.17      2.68 o 
   0   8   4      245.60      250.26      4.96 o 
   1   8   4        2.14        2.30      0.58 o 
   2   8   4      142.37      150.80      3.72 o 
   3   8   4       51.02       47.14      1.54 o 
   4   8   4       36.68       36.87      1.26 o 
   5   8   4        1.68        1.53      0.69 o 
   6   8   4        0.27       -1.45      2.62 o 
   7   8   4        1.87        1.05      1.31 o 
   8   8   4        3.13        4.96      1.89 o 
  -8   9   4       19.17       25.42      3.44 o 
  -7   9   4       46.50       50.71      2.24 o 
  -6   9   4        0.89        0.16      0.88 o 
  -5   9   4       14.36       15.38      2.13 o 
  -4   9   4       85.49       83.42      2.38 o 
  -3   9   4      274.30      264.37      5.31 o 
  -2   9   4       72.53       72.69      2.09 o 
  -1   9   4        1.23        2.00      1.15 o 
   0   9   4      110.73      122.62      3.02 o 
   1   9   4        0.05       -0.51      0.51 o 
   2   9   4      443.46      451.90      8.96 o 
   3   9   4       50.82       41.96      2.08 o 
   4   9   4       58.49       61.20      3.41 o 
   5   9   4        0.04       -0.61      0.61 o 
   6   9   4       17.69       17.94      1.49 o 
   7   9   4        5.15        3.98      1.18 o 
  -8  10   4        5.82        5.25      2.46 o 
  -7  10   4       25.55       22.95      1.85 o 
  -6  10   4      100.69      112.35      3.34 o 
  -5  10   4      329.01      346.07      7.19 o 
  -4  10   4       56.15       62.86      3.94 o 
  -3  10   4        6.09        5.01      0.86 o 
  -2  10   4        0.02        0.49      1.15 o 
  -1  10   4       83.96       81.47      2.38 o 
   0  10   4      218.05      252.91      5.24 o 
   1  10   4      146.94      142.52      3.49 o 
   2  10   4        2.22       -0.57      0.60 o 
   3  10   4       17.60        9.45      0.75 o 
   4  10   4        8.25        9.36      0.68 o 
   5  10   4        0.15       -0.65      0.65 o 
   6  10   4        0.53       -0.80      0.94 o 
   7  10   4        0.20       -1.02      1.02 o 
  -7  11   4        1.14        1.32      1.01 o 
  -6  11   4        0.01       -1.03      1.23 o 
  -5  11   4       57.66       58.11      2.44 o 
  -4  11   4      168.78      199.12      4.77 o 
  -3  11   4      685.23      691.73     20.48 o 
  -2  11   4      322.39      333.00     14.62 o 
  -1  11   4       68.58       58.09      8.37 o 
   0  11   4       42.40       41.62      6.40 o 
   1  11   4        0.50       -0.82      0.82 o 
   2  11   4        9.25        6.56      0.67 o 
   3  11   4       10.89        6.16      0.67 o 
   4  11   4       13.88       12.87      1.75 o 
   5  11   4        3.55        1.80      0.76 o 
   6  11   4       21.56       25.25      1.96 o 
   7  11   4        0.21       -0.14      1.06 o 
  -7  12   4       10.62        9.66      1.48 o 
  -6  12   4        0.46        1.05      1.01 o 
  -5  12   4        3.73        1.99      0.97 o 
  -4  12   4       19.53       21.89      1.62 o 
  -3  12   4       11.59        8.38      1.04 o 
  -2  12   4       67.23       68.17      2.87 o 
  -1  12   4      196.69      202.17     12.76 o 
   0  12   4      329.69      326.08      6.60 o 
   1  12   4        2.93       -0.57      1.72 o 
   2  12   4      124.32       99.92      2.96 o 
   3  12   4       70.38       61.63      1.81 o 
   4  12   4       46.37       44.38      1.61 o 
   5  12   4        6.84        6.29      1.31 o 
   6  12   4        2.82        3.82      1.18 o 
  -6  13   4        7.99        8.15      1.36 o 
  -5  13   4       36.38       37.06      2.17 o 
  -4  13   4        7.51        4.82      1.04 o 
  -3  13   4       22.15       19.61      4.59 o 
  -2  13   4       76.28       74.63      5.34 o 
  -1  13   4        8.40        6.23      0.98 o 
   0  13   4       26.69       21.44      1.68 o 
   1  13   4      167.20      138.78      4.36 o 
   2  13   4        0.00       -0.75      0.75 o 
   3  13   4        1.32       -0.55      0.55 o 
   4  13   4       27.59       30.97      1.79 o 
   5  13   4        6.20        6.13      1.18 o 
   6  13   4        3.53        2.27      1.18 o 
  -6  14   4        9.73       11.47      1.80 o 
  -5  14   4        3.25        1.34      1.48 o 
  -4  14   4       23.94       24.56      2.13 o 
  -3  14   4        9.86        7.10      1.10 o 
  -2  14   4       18.11       18.63      2.30 o 
  -1  14   4       70.50       61.06      2.63 o 
   0  14   4       27.56       30.24      1.79 o 
   1  14   4       36.71       37.00      1.97 o 
   2  14   4        3.78        2.62      0.93 o 
   3  14   4        2.31        1.21      0.67 o 
   4  14   4        0.34       -0.31      1.15 o 
   5  14   4        5.94        7.11      1.33 o 
  -5  15   4        0.15        0.07      1.09 o 
  -4  15   4        0.00       -1.15      1.15 o 
  -3  15   4        3.04        0.58      0.98 o 
  -2  15   4        0.20        0.02      0.90 o 
  -1  15   4        7.37        6.38      1.10 o 
   0  15   4       16.39       18.98      3.53 o 
   1  15   4        1.66        0.33      0.93 o 
   2  15   4       20.48       24.99      1.91 o 
   3  15   4       26.56       23.70      1.41 o 
   4  15   4        2.67        2.42      1.10 o 
   5  15   4        1.49        1.03      1.06 o 
  -4  16   4        3.40        2.30      1.48 o 
  -3  16   4        1.45        0.95      0.98 o 
  -2  16   4       10.36        8.18      1.16 o 
  -1  16   4       11.41       11.24      1.28 o 
   0  16   4       16.91       14.95      1.39 o 
   1  16   4       28.29       33.06      2.09 o 
   2  16   4        4.40        3.74      1.10 o 
   3  16   4        2.75        1.95      0.82 o 
   4  16   4        0.63       -0.98      0.98 o 
  -3  17   4        4.17        2.30      1.16 o 
  -2  17   4        0.37       -0.34      0.98 o 
  -1  17   4       44.73       53.19      2.55 o 
   0  17   4        0.00        0.52      0.98 o 
   1  17   4        6.27        6.25      1.16 o 
   2  17   4        0.18        0.15      0.98 o 
   3  17   4        0.04       -0.98      0.98 o 
  -2  18   4        1.73        0.74      1.72 o 
  -1  18   4        9.24        8.28      1.39 o 
   0  18   4        4.19        4.27      1.21 o 
   1  18   4       31.97       42.66      2.49 o 
   2  18   4        0.11        0.17      1.10 o 
  -9   1   5        0.01       -1.97      1.97 o 
  -8   1   5       20.39       12.43      1.91 o 
  -7   1   5        0.57       -0.20      0.46 o 
  -6   1   5       13.42       20.27      2.10 o 
  -5   1   5        3.79        2.98      0.31 o 
  -4   1   5      416.56      445.03      4.65 o 
  -3   1   5      390.23      375.69      3.40 o 
  -2   1   5     1497.00     1540.96     13.07 o 
  -1   1   5      706.31      769.65      6.31 o 
   0   1   5     1104.70     1186.83     14.14 o 
   1   1   5      531.01      611.08      7.53 o 
   2   1   5      254.56      228.24      2.58 o 
   3   1   5      598.86      602.80      6.83 o 
   4   1   5       19.75       25.41      0.95 o 
   5   1   5        0.42        1.12      0.45 o 
   6   1   5       16.74       13.13      1.16 o 
   7   1   5        0.62        1.72      0.93 o 
   8   1   5        0.20        0.53      0.98 o 
  -9   2   5        0.16       -0.82      1.97 o 
  -8   2   5        2.47        5.57      2.30 o 
  -7   2   5        0.44        0.51      0.57 o 
  -6   2   5      445.14      427.26      5.03 o 
  -5   2   5       18.91       18.92      0.64 o 
  -4   2   5      204.28      204.21      2.38 o 
  -3   2   5       18.90       18.65      0.54 o 
  -2   2   5        0.05       -0.18      0.18 o 
  -1   2   5       33.66       28.49      0.57 o 
   0   2   5     1836.60     1941.13     22.88 o 
   1   2   5        9.51        7.23      0.43 o 
   2   2   5      524.12      604.84      6.77 o 
   3   2   5       17.06       20.34      1.39 o 
   4   2   5        7.27        7.56      0.48 o 
   5   2   5        9.04        6.74      0.51 o 
   6   2   5       14.18       11.29      0.98 o 
   7   2   5        6.07        7.70      1.72 o 
   8   2   5        0.00       -0.25      1.72 o 
  -9   3   5        1.26        1.80      2.13 o 
  -8   3   5      153.58      150.76      6.91 o 
  -7   3   5        7.59        7.18      0.82 o 
  -6   3   5      118.02      124.97      2.27 o 
  -5   3   5       24.53       26.15      0.74 o 
  -4   3   5        6.77        6.27      0.38 o 
  -3   3   5      253.84      238.17      2.64 o 
  -2   3   5       52.01       41.03      0.70 o 
  -1   3   5        4.61        4.31      0.29 o 
   0   3   5       74.62       63.00      1.19 o 
   1   3   5      217.32      227.15      2.77 o 
   2   3   5       18.51       22.41      1.08 o 
   3   3   5       17.09       14.54      0.64 o 
   4   3   5        3.70        3.26      0.42 o 
   5   3   5        1.52        0.75      0.44 o 
   6   3   5        3.77       -0.07      1.41 o 
   7   3   5        1.38       -0.60      1.06 o 
   8   3   5        2.41       -0.08      1.04 o 
  -9   4   5        0.16       -0.33      2.13 o 
  -8   4   5        6.94        7.43      0.91 o 
  -7   4   5        3.85        2.41      0.57 o 
  -6   4   5       50.25       48.72      1.73 o 
  -5   4   5      102.28      114.37      1.66 o 
  -4   4   5      241.11      263.72      3.23 o 
  -3   4   5      162.82      167.23      2.23 o 
  -2   4   5      397.70      435.58      5.49 o 
  -1   4   5      425.76      451.27      5.14 o 
   0   4   5      215.11      250.63      3.40 o 
   1   4   5        0.16        0.13      0.51 o 
   2   4   5      350.55      339.52      4.03 o 
   3   4   5       23.12       20.11      0.74 o 
   4   4   5        8.36        7.14      0.51 o 
   5   4   5       27.00       30.08      1.01 o 
   6   4   5        5.48        5.30      1.48 o 
   7   4   5        9.02        9.40      1.09 o 
   8   4   5       83.88       89.74      2.68 o 
  -9   5   5        1.91        0.98      2.46 o 
  -8   5   5        0.59        0.11      0.76 o 
  -7   5   5        0.08       -0.84      1.48 o 
  -6   5   5       10.28        8.92      0.88 o 
  -5   5   5        4.12        3.85      0.66 o 
  -4   5   5       40.37       40.07      1.24 o 
  -3   5   5       16.13       21.02      0.99 o 
  -2   5   5     1991.43     2107.67     94.16 o 
  -1   5   5      229.99      268.14      4.16 o 
   0   5   5      203.63      237.40      4.77 o 
   1   5   5        4.07        3.82      0.38 o 
   2   5   5       38.58       40.36      0.91 o 
   3   5   5        0.79        0.83      0.34 o 
   4   5   5        3.67        0.97      0.44 o 
   5   5   5       48.30       49.68      1.25 o 
   6   5   5      593.06      678.40     11.75 o 
   7   5   5       34.69       44.00      1.98 o 
   8   5   5       77.24       90.48      3.42 o 
  -8   6   5        0.35       -2.13      2.13 o 
  -7   6   5        0.00       -0.28      1.15 o 
  -6   6   5        1.15        1.58      0.73 o 
  -5   6   5       35.86       38.81      1.26 o 
  -4   6   5       62.87       70.56      1.49 o 
  -3   6   5       24.38       22.60      1.03 o 
  -2   6   5       13.27       11.77      1.80 o 
  -1   6   5        1.23        0.67      0.51 o 
   0   6   5     2090.23     2222.47     70.38 o 
   1   6   5      415.86      429.61      5.58 o 
   2   6   5      164.57      192.12      2.88 o 
   3   6   5       86.04       81.84      1.45 o 
   4   6   5      996.91     1008.93     11.47 o 
   5   6   5      129.47      148.21      2.32 o 
   6   6   5      260.23      290.45      5.29 o 
   7   6   5        0.03        1.54      1.14 o 
   8   6   5       59.31       69.63      3.06 o 
  -8   7   5        1.23       -1.97      1.97 o 
  -7   7   5        0.62        0.41      0.76 o 
  -6   7   5        0.47        0.58      0.90 o 
  -5   7   5        1.32        0.46      0.74 o 
  -4   7   5       32.44       35.31      1.54 o 
  -3   7   5      229.81      231.42      6.85 o 
  -2   7   5      584.11      635.96     12.35 o 
  -1   7   5        9.58        9.84      0.81 o 
   0   7   5      147.00      171.60      2.98 o 
   1   7   5       83.98       85.53      1.85 o 
   2   7   5       27.59       23.17      1.63 o 
   3   7   5      334.86      322.62      4.47 o 
   4   7   5        0.14       -0.42      1.03 o 
   5   7   5        4.32        5.57      1.43 o 
   6   7   5      350.01      392.95     17.17 o 
   7   7   5        0.13        1.97      1.48 o 
   8   7   5       17.91       23.57      5.17 o 
  -8   8   5        0.89        3.77      2.30 o 
  -7   8   5       26.09       26.99      1.72 o 
  -6   8   5       68.06       68.63      2.43 o 
  -5   8   5        0.58        0.95      0.82 o 
  -4   8   5      182.37      189.82      3.49 o 
  -3   8   5       24.36       25.44      1.39 o 
  -2   8   5      183.07      186.91      4.02 o 
  -1   8   5        0.04        0.66      0.51 o 
   0   8   5      665.39      629.01     11.28 o 
   1   8   5      110.87      105.64      2.17 o 
   2   8   5       77.68       77.06      1.79 o 
   3   8   5        0.47       -0.41      0.41 o 
   4   8   5       30.24       26.04      3.36 o 
   5   8   5        0.51        0.26      0.83 o 
   6   8   5       21.32       24.71      5.58 o 
   7   8   5       15.14       18.62      1.73 o 
  -8   9   5       44.38       51.19      4.76 o 
  -7   9   5       24.78       28.87      1.94 o 
  -6   9   5       64.36       59.36      2.40 o 
  -5   9   5       45.71       36.85      1.97 o 
  -4   9   5       10.64       11.15      1.39 o 
  -3   9   5       18.99       21.02      2.54 o 
  -2   9   5       30.83       27.77      1.51 o 
  -1   9   5       75.30       63.12      2.03 o 
   0   9   5       63.61       65.24      2.15 o 
   1   9   5       24.32       20.43      1.03 o 
   2   9   5        3.16        1.10      0.71 o 
   3   9   5       47.35       46.98      2.14 o 
   4   9   5       48.61       43.40      4.12 o 
   5   9   5       20.28       22.96      1.39 o 
   6   9   5        5.09        2.72      1.48 o 
   7   9   5        0.25       -0.66      1.14 o 
  -7  10   5       81.14       81.39      4.35 o 
  -6  10   5      112.11      126.93      3.94 o 
  -5  10   5      141.62      141.45      3.83 o 
  -4  10   5       89.89       93.08      6.24 o 
  -3  10   5        2.40       -0.78      2.71 o 
  -2  10   5       43.81       38.82      1.74 o 
  -1  10   5      102.00       92.19      2.67 o 
   0  10   5      155.29      147.21      3.55 o 
   1  10   5       39.00       29.89      1.25 o 
   2  10   5       72.97       62.01      1.71 o 
   3  10   5        9.32        5.82      0.67 o 
   4  10   5        2.85        2.15      0.56 o 
   5  10   5        2.96        2.54      0.79 o 
   6  10   5        0.02       -0.61      0.94 o 
   7  10   5        4.65        3.93      1.26 o 
  -7  11   5        9.74        9.89      1.29 o 
  -6  11   5        3.68        3.87      1.12 o 
  -5  11   5       88.33       88.06      8.70 o 
  -4  11   5      170.52      181.43      5.51 o 
  -3  11   5       28.96       23.26      3.20 o 
  -2  11   5      242.99      245.96      5.30 o 
  -1  11   5        6.51        2.45      3.77 o 
   0  11   5        4.61        1.64      0.98 o 
   1  11   5       17.19        6.33      1.64 o 
   2  11   5       53.31       49.75      1.63 o 
   3  11   5       85.36       81.47      2.10 o 
   4  11   5        3.02        1.70      0.61 o 
   5  11   5        6.82        5.72      0.90 o 
   6  11   5        0.32       -0.94      0.94 o 
   7  11   5        2.99        4.68      1.30 o 
  -7  12   5        3.25        4.04      1.14 o 
  -6  12   5        1.62        2.26      1.09 o 
  -5  12   5       44.35       53.08      2.46 o 
  -4  12   5        7.11        5.21      0.93 o 
  -3  12   5       33.31       28.28      1.73 o 
  -2  12   5        1.77        0.33      0.81 o 
  -1  12   5       25.23       19.41      1.45 o 
   0  12   5        1.34       -0.74      0.74 o 
   1  12   5      130.53      108.23      3.20 o 
   2  12   5        6.31        5.04      0.75 o 
   3  12   5      235.13      215.77      5.08 o 
   4  12   5        1.55        0.95      0.58 o 
   5  12   5        1.20        0.87      0.94 o 
   6  12   5        1.64        2.93      1.14 o 
  -6  13   5        0.69       -0.58      1.06 o 
  -5  13   5        0.30       -1.06      1.06 o 
  -4  13   5        0.34       -1.32      1.39 o 
  -3  13   5       20.60       14.41      1.33 o 
  -2  13   5       13.12        9.01      1.39 o 
  -1  13   5        7.76        5.99      0.98 o 
   0  13   5       54.82       48.52      2.14 o 
   1  13   5       82.85       71.32      3.04 o 
   2  13   5       12.41        6.26      0.79 o 
   3  13   5        0.26        0.44      0.65 o 
   4  13   5        9.53        9.53      1.03 o 
   5  13   5       29.96       34.66      2.24 o 
   6  13   5       10.14       10.28      1.54 o 
  -6  14   5        4.06        5.76      1.80 o 
  -5  14   5        3.89        1.94      1.18 o 
  -4  14   5        1.43       -1.15      1.15 o 
  -3  14   5        6.61        5.91      1.16 o 
  -2  14   5        4.12        4.72      1.04 o 
  -1  14   5       25.51       22.17      3.03 o 
   0  14   5       40.13       43.52      2.30 o 
   1  14   5        1.23        0.51      0.86 o 
   2  14   5       36.99       38.49      1.61 o 
   3  14   5       17.42       13.77      1.51 o 
   4  14   5        0.05       -0.77      0.91 o 
   5  14   5        0.60        0.39      1.14 o 
  -5  15   5        0.70       -0.24      1.06 o 
  -4  15   5        3.29        2.30      1.48 o 
  -3  15   5       79.23       88.38      4.27 o 
  -2  15   5        5.02        5.81      1.10 o 
  -1  15   5        7.49        8.28      1.16 o 
   0  15   5        0.16        0.02      0.90 o 
   1  15   5        0.97       -0.37      0.86 o 
   2  15   5        0.31       -0.10      0.69 o 
   3  15   5        5.58        3.84      0.79 o 
   4  15   5        0.49        0.57      1.04 o 
  -4  16   5        0.54        0.49      1.48 o 
  -3  16   5        2.75        2.27      1.10 o 
  -2  16   5        0.03        0.90      0.93 o 
  -1  16   5       11.07       10.21      1.28 o 
   0  16   5        0.02       -0.41      0.93 o 
   1  16   5        0.08       -0.90      0.93 o 
   2  16   5        0.08        0.06      0.75 o 
   3  16   5        3.23        2.79      1.16 o 
   4  16   5        2.20        0.82      1.48 o 
  -3  17   5        5.43        2.96      1.56 o 
  -2  17   5        9.32        9.77      1.38 o 
  -1  17   5       24.32       29.17      2.12 o 
   0  17   5        9.47       10.46      2.30 o 
   1  17   5        2.25       -0.47      0.98 o 
   2  17   5        0.23       -0.46      0.77 o 
   3  17   5       10.45       15.34      1.62 o 
  -1  18   5        0.00        0.25      1.16 o 
   0  18   5        6.91        6.57      1.33 o 
   1  18   5       21.37       34.77      3.28 o 
  -9   0   6        0.48        0.49      2.13 o 
  -8   0   6        0.00        0.98      2.13 o 
  -7   0   6        6.38        6.58      1.72 o 
  -6   0   6       65.43       74.64      2.11 o 
  -5   0   6       51.01       53.57      1.37 o 
  -4   0   6      132.49      138.54      2.50 o 
  -3   0   6      116.80      104.31      1.69 o 
  -2   0   6       24.27       23.95      0.75 o 
  -1   0   6        4.62        3.55      0.45 o 
   0   0   6       16.88       16.75      0.97 o 
   1   0   6      640.55      712.51     12.86 o 
   2   0   6     5385.79     5628.78    245.22 o 
   3   0   6       27.63       42.07      1.32 o 
   4   0   6      504.53      566.90     10.33 o 
   5   0   6        0.39       -0.45      0.63 o 
   6   0   6       33.28       32.97      2.79 o 
   7   0   6        1.21       -0.33      1.31 o 
   8   0   6        0.14       -0.66      1.48 o 
  -9   1   6        0.13       -0.33      1.97 o 
  -8   1   6       42.53       47.74      3.02 o 
  -7   1   6        1.45        1.64      0.52 o 
  -6   1   6        0.81        0.37      0.82 o 
  -5   1   6        0.07        0.42      0.32 o 
  -4   1   6       32.88       24.29      0.70 o 
  -3   1   6      219.51      217.04      2.14 o 
  -2   1   6      295.93      284.32      2.71 o 
  -1   1   6      164.63      154.25      1.68 o 
   0   1   6     2057.11     2257.98     26.60 o 
   1   1   6      114.25      118.31      1.93 o 
   2   1   6      212.43      213.96      2.76 o 
   3   1   6      116.49      119.03      1.79 o 
   4   1   6      157.98      178.22      2.79 o 
   5   1   6        3.11        1.11      0.53 o 
   6   1   6        2.09        1.73      1.31 o 
   7   1   6        0.21       -0.86      0.86 o 
   8   1   6       26.74       36.16      4.18 o 
  -9   2   6        0.44        2.13      2.30 o 
  -8   2   6       36.22       42.65      3.94 o 
  -7   2   6        7.43        8.06      0.54 o 
  -6   2   6      102.25      105.20      1.90 o 
  -5   2   6       38.19       43.69      0.90 o 
  -4   2   6       14.11       12.83      0.50 o 
  -3   2   6      119.70      108.66      1.27 o 
  -2   2   6      706.35      762.47      7.14 o 
  -1   2   6        7.53        7.06      0.39 o 
   0   2   6      895.87      966.74     11.74 o 
   1   2   6        0.75       -0.28      0.54 o 
   2   2   6     1108.20     1274.69     16.40 o 
   3   2   6       62.90       56.47      1.31 o 
   4   2   6        1.49        0.15      0.52 o 
   5   2   6       34.17       37.05      1.25 o 
   6   2   6        3.75        0.79      1.89 o 
   7   2   6        0.63        0.33      0.98 o 
   8   2   6        0.00       -0.14      2.62 o 
  -9   3   6        0.01        2.13      2.30 o 
  -8   3   6       62.05       64.50      4.76 o 
  -7   3   6        0.03        0.37      0.45 o 
  -6   3   6       26.35       30.14      1.13 o 
  -5   3   6       11.41       11.12      0.54 o 
  -4   3   6      116.12      121.62      1.60 o 
  -3   3   6        5.06        4.30      0.33 o 
  -2   3   6        0.32       -0.20      0.28 o 
  -1   3   6      131.32      123.85      1.73 o 
   0   3   6      829.95      947.13     10.36 o 
   1   3   6      358.48      337.76      4.52 o 
   2   3   6       63.83       55.80      1.18 o 
   3   3   6       36.18       50.32      1.09 o 
   4   3   6      111.25      101.98      1.71 o 
   5   3   6       38.01       40.06      1.47 o 
   6   3   6       16.90       10.82      1.62 o 
   7   3   6        0.41        0.33      1.48 o 
   8   3   6        0.26       -0.40      1.31 o 
  -9   4   6        0.86        1.48      2.30 o 
  -8   4   6        3.37        2.62      1.64 o 
  -7   4   6        1.70        1.08      0.50 o 
  -6   4   6       21.13       22.64      1.02 o 
  -5   4   6       29.59       29.61      0.97 o 
  -4   4   6      627.45      642.09      6.60 o 
  -3   4   6      263.03      281.28      3.46 o 
  -2   4   6       77.50       72.14      1.39 o 
  -1   4   6      128.96      137.03      1.89 o 
   0   4   6        4.39        2.37      0.38 o 
   1   4   6       26.37       21.65      0.81 o 
   2   4   6        6.84        3.50      0.34 o 
   3   4   6        2.19        2.73      0.41 o 
   4   4   6       31.80       31.04      1.15 o 
   5   4   6        0.27       -0.08      0.79 o 
   6   4   6        4.27        1.83      1.58 o 
   7   4   6        7.61        3.85      1.03 o 
   8   4   6        3.81        2.81      1.21 o 
  -8   5   6        5.00        5.17      1.15 o 
  -7   5   6        1.74        1.21      0.57 o 
  -6   5   6        1.61        0.21      0.54 o 
  -5   5   6       16.98       15.14      0.98 o 
  -4   5   6       55.81       62.25      1.24 o 
  -3   5   6       21.79       20.91      0.88 o 
  -2   5   6      786.75      783.37     11.12 o 
  -1   5   6      101.89      100.08      1.75 o 
   0   5   6      275.08      304.96      4.17 o 
   1   5   6      452.68      426.94      5.59 o 
   2   5   6        7.81        7.03      0.70 o 
   3   5   6      207.45      201.00      2.72 o 
   4   5   6        2.54        2.43      0.54 o 
   5   5   6      175.83      192.43      2.83 o 
   6   5   6       15.87       14.94      1.22 o 
   7   5   6       33.80       33.63      1.80 o 
   8   5   6        5.32        7.11      1.16 o 
  -8   6   6        0.20        0.16      1.23 o 
  -7   6   6        0.12       -0.16      0.73 o 
  -6   6   6        0.00       -0.11      0.73 o 
  -5   6   6        4.58        3.26      0.82 o 
  -4   6   6        0.83        0.02      0.85 o 
  -3   6   6       38.86       37.48      1.48 o 
  -2   6   6      121.18      114.97      2.21 o 
  -1   6   6      213.91      227.04      3.74 o 
   0   6   6       20.57       11.66      0.78 o 
   1   6   6       53.05       50.59      1.21 o 
   2   6   6       71.16       71.99      1.57 o 
   3   6   6      389.89      385.81      4.72 o 
   4   6   6      192.26      198.44      2.85 o 
   5   6   6      386.72      418.54      5.22 o 
   6   6   6        5.81        7.85      2.16 o 
   7   6   6        0.66        2.76      1.01 o 
   8   6   6        2.79        2.30      1.80 o 
  -8   7   6        1.29        2.03      0.98 o 
  -7   7   6        0.83       -0.65      2.21 o 
  -6   7   6       27.78       18.94      1.45 o 
  -5   7   6        0.59       -0.49      0.72 o 
  -4   7   6        0.91        0.85      0.80 o 
  -3   7   6       83.48       85.55      2.38 o 
  -2   7   6      159.35      154.88      3.55 o 
  -1   7   6       10.49        8.38      1.01 o 
   0   7   6      103.11      100.75      2.07 o 
   1   7   6       16.52       12.35      1.33 o 
   2   7   6      466.55      469.05      8.87 o 
   3   7   6      527.47      511.98      6.09 o 
   4   7   6       98.66      103.68      4.03 o 
   5   7   6       43.73       52.57      1.66 o 
   6   7   6       16.62       19.78      3.46 o 
   7   7   6       44.69       54.38      2.67 o 
  -8   8   6        3.36        1.48      2.46 o 
  -7   8   6       21.89       21.01      1.64 o 
  -6   8   6        0.07       -0.05      0.88 o 
  -5   8   6       30.50       28.84      1.73 o 
  -4   8   6      150.28      144.68      2.92 o 
  -3   8   6        0.36        0.06      0.66 o 
  -2   8   6        1.06        1.07      0.58 o 
  -1   8   6        6.37        5.39      0.62 o 
   0   8   6        3.16        2.32      0.53 o 
   1   8   6       75.18       72.98      1.81 o 
   2   8   6      149.45      141.39      3.15 o 
   3   8   6       39.93       31.10      1.82 o 
   4   8   6      193.37      203.85      4.75 o 
   5   8   6       78.29       77.26      4.47 o 
   6   8   6        0.35        1.58      2.70 o 
   7   8   6       11.33       16.81      1.68 o 
  -8   9   6        8.51       11.48      2.95 o 
  -7   9   6       58.83       57.47      2.48 o 
  -6   9   6       43.04       43.66      2.31 o 
  -5   9   6        1.31       -0.67      0.98 o 
  -4   9   6       53.17       54.33      2.13 o 
  -3   9   6       72.95       65.05      2.55 o 
  -2   9   6      100.05       91.38      2.79 o 
  -1   9   6      205.81      208.65      4.55 o 
   0   9   6       39.93       33.87      1.35 o 
   1   9   6        9.12        9.07      0.75 o 
   2   9   6       65.58       57.50      3.37 o 
   3   9   6       14.03       11.22      1.44 o 
   4   9   6       29.74       30.31      2.84 o 
   5   9   6       22.64       18.99      1.98 o 
   6   9   6        0.49        0.24      1.02 o 
   7   9   6        4.01        2.62      1.64 o 
  -7  10   6       64.54       69.20      2.70 o 
  -6  10   6       73.56       83.00      3.00 o 
  -5  10   6      119.94      107.99      3.53 o 
  -4  10   6       35.02       29.16      3.94 o 
  -3  10   6        2.78        3.28      1.15 o 
  -2  10   6       66.52       65.17      4.35 o 
  -1  10   6       58.17       50.20      4.35 o 
   0  10   6        0.22       -0.63      0.63 o 
   1  10   6        0.77       -0.55      0.55 o 
   2  10   6        9.94       10.71      0.84 o 
   3  10   6       22.36       17.16      1.03 o 
   4  10   6        0.52       -0.55      0.55 o 
   5  10   6        3.97        2.32      0.82 o 
   6  10   6        1.36        0.42      1.02 o 
   7  10   6        0.16       -0.49      1.48 o 
  -7  11   6       12.00       12.14      1.48 o 
  -6  11   6        0.10       -0.43      1.09 o 
  -5  11   6       65.30       64.09      5.58 o 
  -4  11   6       17.03       14.24      1.21 o 
  -3  11   6       94.29       87.10      2.78 o 
  -2  11   6        0.01       -0.70      0.70 o 
  -1  11   6        2.88        2.82      0.86 o 
   0  11   6       13.49        5.82      0.75 o 
   1  11   6        4.57        1.89      0.65 o 
   2  11   6       28.83       28.24      1.30 o 
   3  11   6       12.30       10.02      0.87 o 
   4  11   6       15.76       11.78      0.85 o 
   5  11   6       15.62       13.96      1.89 o 
   6  11   6        3.33        0.54      1.14 o 
  -6  12   6        3.96        3.53      1.21 o 
  -5  12   6       36.05       38.91      2.46 o 
  -4  12   6        3.35        2.62      0.93 o 
  -3  12   6       10.93        6.98      1.04 o 
  -2  12   6        1.06       -0.25      0.81 o 
  -1  12   6       11.01        7.13      1.07 o 
   0  12   6       33.24       43.00      2.09 o 
   1  12   6        7.13        5.43      0.97 o 
   2  12   6       81.45       81.00      2.19 o 
   3  12   6       29.41       31.13      1.40 o 
   4  12   6       22.19       23.53      1.82 o 
   5  12   6       11.44       17.19      2.30 o 
   6  12   6       19.07       19.51      2.30 o 
  -6  13   6        2.97        1.20      1.15 o 
  -5  13   6        0.32       -1.02      1.02 o 
  -4  13   6        0.01       -0.38      0.86 o 
  -3  13   6        0.16       -0.49      0.81 o 
  -2  13   6        0.38        1.26      0.86 o 
  -1  13   6       96.13       86.83      2.90 o 
   0  13   6       13.17       11.15      2.21 o 
   1  13   6       21.18       16.81      2.30 o 
   2  13   6        0.22       -0.51      0.59 o 
   3  13   6        2.52        2.06      0.72 o 
   4  13   6       39.22       46.27      2.55 o 
   5  13   6        3.78        3.33      1.21 o 
  -5  14   6        4.56        4.87      1.30 o 
  -4  14   6       13.55        9.67      1.80 o 
  -3  14   6       35.06       36.93      2.19 o 
  -2  14   6       43.24       45.68      2.26 o 
  -1  14   6        0.01        0.49      0.93 o 
   0  14   6        1.73        0.08      0.93 o 
   1  14   6        2.89        0.96      0.75 o 
   2  14   6        0.18       -0.65      0.65 o 
   3  14   6        3.67        2.28      0.75 o 
   4  14   6        7.76       10.12      1.60 o 
   5  14   6        0.09       -0.33      1.48 o 
  -5  15   6        3.40        3.23      1.21 o 
  -4  15   6        0.22        0.49      1.48 o 
  -3  15   6        6.28        8.94      1.28 o 
  -2  15   6        3.66        5.17      1.16 o 
  -1  15   6       22.24       20.91      1.68 o 
   0  15   6       14.15       11.05      1.33 o 
   1  15   6       16.70       16.64      1.29 o 
   2  15   6        0.14       -0.49      0.77 o 
   3  15   6        0.59       -0.30      0.75 o 
   4  15   6        6.23        7.71      1.14 o 
  -4  16   6        1.30        3.93      1.64 o 
  -3  16   6       20.85       23.52      4.67 o 
  -2  16   6        0.05        0.16      1.04 o 
  -1  16   6        6.73        7.66      1.56 o 
   0  16   6        7.90        7.65      1.28 o 
   1  16   6        3.93        2.75      0.87 o 
   2  16   6       13.66       14.38      1.18 o 
   3  16   6        0.01       -0.57      1.04 o 
  -3  17   6       16.93       25.25      2.95 o 
  -2  17   6        2.39        3.44      1.28 o 
  -1  17   6       26.91       37.87      2.38 o 
   0  17   6        5.81        4.34      1.28 o 
   1  17   6        0.32        0.01      0.84 o 
   2  17   6        0.02       -0.82      0.82 o 
  -9   1   7        0.00        3.11      2.30 o 
  -8   1   7       14.32       14.92      1.91 o 
  -7   1   7        6.91        6.28      0.58 o 
  -6   1   7        0.07        0.30      0.52 o 
  -5   1   7        0.98        0.08      0.41 o 
  -4   1   7       60.48       57.46      1.05 o 
  -3   1   7      106.89      109.78      1.32 o 
  -2   1   7      125.09      160.68      1.98 o 
  -1   1   7       33.80       31.09      0.71 o 
   0   1   7      803.20      901.40      9.93 o 
   1   1   7        0.50        1.63      0.41 o 
   2   1   7      422.33      422.00      4.99 o 
   3   1   7      175.31      162.76      2.31 o 
   4   1   7        0.75       -0.45      0.45 o 
   5   1   7       20.28       20.16      1.06 o 
   6   1   7        3.91        2.65      1.10 o 
   7   1   7        0.10       -0.74      1.04 o 
   8   1   7        0.39       -0.57      1.23 o 
  -9   2   7        4.13        3.93      2.30 o 
  -8   2   7        0.88        1.97      2.13 o 
  -7   2   7        0.45        0.64      0.48 o 
  -6   2   7       75.61       76.13      1.62 o 
  -5   2   7       23.19       23.92      0.94 o 
  -4   2   7      118.11      136.71      2.08 o 
  -3   2   7       31.83       40.22      0.83 o 
  -2   2   7      111.40      146.42      1.84 o 
  -1   2   7      391.79      429.26      4.57 o 
   0   2   7        0.83       -0.34      0.34 o 
   1   2   7       83.45       81.11      1.59 o 
   2   2   7       74.83       83.64      1.65 o 
   3   2   7        1.15        0.26      0.41 o 
   4   2   7        0.36        0.19      0.52 o 
   5   2   7        4.57        1.33      0.76 o 
   6   2   7       31.13       29.83      2.54 o 
   7   2   7        4.91        3.11      1.16 o 
   8   2   7        0.39       -0.85      1.10 o 
  -9   3   7        0.00        0.16      2.13 o 
  -8   3   7       83.52       81.76      5.09 o 
  -7   3   7       28.43       27.22      1.12 o 
  -6   3   7      124.34      112.56      2.33 o 
  -5   3   7        4.77        4.51      0.87 o 
  -4   3   7       72.27       74.67      1.24 o 
  -3   3   7       11.42       10.62      0.50 o 
  -2   3   7      203.53      213.02      2.75 o 
  -1   3   7       70.92       72.51      1.24 o 
   0   3   7      111.74      141.66      2.30 o 
   1   3   7        3.08        3.14      0.41 o 
   2   3   7        1.11        1.31      0.40 o 
   3   3   7       31.78       24.59      1.03 o 
   4   3   7        9.10        7.44      1.04 o 
   5   3   7       18.25       21.86      2.25 o 
   6   3   7       24.56       23.94      2.95 o 
   7   3   7        1.06        1.43      1.14 o 
   8   3   7        1.59        1.35      1.21 o 
  -8   4   7        0.52       -0.33      0.98 o 
  -7   4   7        0.00       -0.12      0.55 o 
  -6   4   7        6.95        6.30      0.65 o 
  -5   4   7       24.31       18.86      1.01 o 
  -4   4   7      274.26      291.70      3.63 o 
  -3   4   7        2.40        1.76      0.46 o 
  -2   4   7       25.62       29.89      1.36 o 
  -1   4   7        7.81        9.10      0.50 o 
   0   4   7       85.34      107.62      1.62 o 
   1   4   7        6.22        1.94      0.40 o 
   2   4   7        6.13        5.15      0.36 o 
   3   4   7        1.00       -0.48      0.69 o 
   4   4   7      323.00      335.23      4.26 o 
   5   4   7       16.59       17.46      2.48 o 
   6   4   7        1.08       -1.39      1.57 o 
   7   4   7        0.59       -0.74      1.04 o 
   8   4   7       22.16       21.72      1.91 o 
  -8   5   7        0.03       -0.18      0.77 o 
  -7   5   7        1.30        1.41      0.55 o 
  -6   5   7        9.46       10.00      0.75 o 
  -5   5   7        1.75        1.56      0.58 o 
  -4   5   7        7.11        7.78      0.53 o 
  -3   5   7      198.84      188.72      5.59 o 
  -2   5   7       53.48       76.90      1.56 o 
  -1   5   7      159.03      151.93      2.42 o 
   0   5   7       17.71       17.68      0.68 o 
   1   5   7      105.72      112.16      2.02 o 
   2   5   7      780.98      734.60      8.35 o 
   3   5   7      101.61       96.85      1.70 o 
   4   5   7       10.54        8.18      1.66 o 
   5   5   7        4.97        4.58      0.85 o 
   6   5   7      368.91      362.00      6.29 o 
   7   5   7        4.97        4.26      1.28 o 
   8   5   7        4.98        1.80      1.31 o 
  -8   6   7        0.75       -0.55      0.88 o 
  -7   6   7        0.39        0.00      0.62 o 
  -6   6   7        2.20        2.59      0.59 o 
  -5   6   7        1.40        1.47      0.58 o 
  -4   6   7       63.41       73.21      1.55 o 
  -3   6   7       44.08       39.10      1.15 o 
  -2   6   7       59.58       71.34      3.23 o 
  -1   6   7       32.88       35.73      1.08 o 
   0   6   7       82.21       76.78      1.59 o 
   1   6   7      146.03      143.03      2.43 o 
   2   6   7      523.95      533.63      6.27 o 
   3   6   7       65.96       75.16      2.32 o 
   4   6   7     2336.20     2481.80     27.28 o 
   5   6   7        0.74        5.03      1.02 o 
   6   6   7       58.85       68.66      2.38 o 
   7   6   7       10.81       10.16      1.56 o 
  -8   7   7        2.51        2.31      1.39 o 
  -7   7   7        2.16        1.54      0.66 o 
  -6   7   7        4.88        4.96      0.98 o 
  -5   7   7        1.26        1.01      0.61 o 
  -4   7   7        2.44        1.18      0.52 o 
  -3   7   7        0.64        0.29      0.45 o 
  -2   7   7        1.19        1.48      0.50 o 
  -1   7   7        9.69        8.05      0.67 o 
   0   7   7       18.11       19.68      0.96 o 
   1   7   7      258.66      261.27      4.50 o 
   2   7   7      710.53      693.70      8.93 o 
   3   7   7       12.22       15.45      2.94 o 
   4   7   7       20.04       30.85      2.23 o 
   5   7   7        0.04        3.13      0.94 o 
   6   7   7      173.00      190.72      4.04 o 
   7   7   7        9.35       11.97      2.13 o 
  -8   8   7        0.10        0.33      1.03 o 
  -7   8   7        1.88        0.99      0.70 o 
  -6   8   7       23.92       24.59      1.62 o 
  -5   8   7       85.62       91.58      2.92 o 
  -4   8   7       62.00       61.11      1.84 o 
  -3   8   7       24.39       19.93      1.16 o 
  -2   8   7       87.54       91.36      2.04 o 
  -1   8   7      147.50      155.93      3.00 o 
   0   8   7       20.35       18.89      1.71 o 
   1   8   7      259.83      255.38      4.37 o 
   2   8   7       55.83       43.46      2.77 o 
   3   8   7      118.63      124.79      2.32 o 
   4   8   7       84.81       83.29      2.20 o 
   5   8   7        0.23        1.03      0.73 o 
   6   8   7       14.23       10.99      1.97 o 
   7   8   7        0.01        3.11      1.80 o 
  -7   9   7        2.14        3.22      1.02 o 
  -6   9   7       45.03       42.59      5.99 o 
  -5   9   7        0.00        0.82      1.64 o 
  -4   9   7       31.26       28.85      2.05 o 
  -3   9   7       10.57        8.17      2.62 o 
  -2   9   7        7.83        6.10      0.75 o 
  -1   9   7      130.65      119.61      2.58 o 
   0   9   7      113.29       96.96      2.29 o 
   1   9   7       16.48       14.67      2.57 o 
   2   9   7       19.00       16.11      1.85 o 
   3   9   7        0.11       -0.53      0.53 o 
   4   9   7       14.01       13.03      0.97 o 
   5   9   7       58.72       70.77      2.15 o 
   6   9   7        0.21        0.33      1.48 o 
   7   9   7        0.01        0.16      1.64 o 
  -7  10   7       46.16       53.68      2.67 o 
  -6  10   7       35.36       35.54      2.12 o 
  -5  10   7       19.02       16.33      2.62 o 
  -4  10   7        4.58        3.04      1.41 o 
  -3  10   7       33.91       25.60      1.80 o 
  -2  10   7        8.71        5.25      0.93 o 
  -1  10   7       33.02       27.58      1.37 o 
   0  10   7        0.78       -0.59      0.59 o 
   1  10   7       88.72       76.67      2.00 o 
   2  10   7      134.73      128.45      4.80 o 
   3  10   7        3.45        2.35      0.69 o 
   4  10   7        0.29        0.04      0.55 o 
   5  10   7        2.28        1.94      0.98 o 
   6  10   7        0.77       -0.33      1.48 o 
  -7  11   7        1.08        0.61      1.14 o 
  -6  11   7        0.38        0.59      1.09 o 
  -5  11   7       10.55        8.52      1.24 o 
  -4  11   7       26.31       24.91      1.79 o 
  -3  11   7       31.85       24.38      1.80 o 
  -2  11   7        8.76        5.00      1.04 o 
  -1  11   7      182.46      160.33      3.22 o 
   0  11   7       66.61       56.74      1.96 o 
   1  11   7       61.21       55.90      2.07 o 
   2  11   7        9.42        7.66      0.79 o 
   3  11   7       30.33       31.43      1.53 o 
   4  11   7        4.80        3.36      0.68 o 
   5  11   7        5.40        4.59      1.64 o 
   6  11   7        0.04       -0.16      1.31 o 
  -6  12   7        2.75        2.22      1.18 o 
  -5  12   7        0.66        0.39      1.06 o 
  -4  12   7        0.01       -1.31      1.31 o 
  -3  12   7        0.40       -0.55      0.86 o 
  -2  12   7       23.22       23.35      1.79 o 
  -1  12   7        2.47        0.98      0.69 o 
   0  12   7       80.03       73.79      2.14 o 
   1  12   7       54.67       47.36      1.69 o 
   2  12   7       37.78       39.94      1.64 o 
   3  12   7        5.92        5.09      0.85 o 
   4  12   7       17.70       20.21      1.61 o 
   5  12   7       27.70       34.44      3.28 o 
  -6  13   7        0.25       -1.09      1.09 o 
  -5  13   7        1.06        0.18      1.06 o 
  -4  13   7        3.28        0.82      1.31 o 
  -3  13   7       19.70       15.14      1.33 o 
  -2  13   7        8.14        5.72      1.10 o 
  -1  13   7       45.97       47.11      1.94 o 
   0  13   7       64.46       63.17      2.02 o 
   1  13   7       40.14       31.56      1.52 o 
   2  13   7       29.50       26.78      1.45 o 
   3  13   7       50.93       57.16      2.22 o 
   4  13   7        0.24        1.39      1.04 o 
   5  13   7       13.50       13.61      2.13 o 
  -5  14   7        6.86        7.69      1.42 o 
  -4  14   7        0.38        0.98      1.31 o 
  -3  14   7       16.69       13.81      1.39 o 
  -2  14   7        3.88        3.98      1.10 o 
  -1  14   7       45.15       41.95      2.14 o 
   0  14   7        0.04        0.25      0.67 o 
   1  14   7       11.67       10.81      0.99 o 
   2  14   7        0.14        0.35      0.69 o 
   3  14   7        3.61        2.33      0.82 o 
   4  14   7        9.72       13.52      2.05 o 
  -4  15   7        1.74        2.30      1.48 o 
  -3  15   7        6.85       10.10      1.33 o 
  -2  15   7       13.22       14.84      1.51 o 
  -1  15   7       17.52       12.50      1.39 o 
   0  15   7        6.66        5.71      1.01 o 
   1  15   7       11.81       10.70      1.01 o 
   2  15   7       15.08       17.68      1.29 o 
   3  15   7        0.86        0.03      0.77 o 
   4  15   7        0.01        1.64      1.64 o 
  -3  16   7        5.07        6.55      1.33 o 
  -2  16   7        9.55        9.49      1.39 o 
  -1  16   7        2.53        0.29      1.10 o 
   0  16   7        1.95        1.48      0.87 o 
   1  16   7        0.18       -0.77      0.77 o 
   2  16   7        4.76        3.44      0.96 o 
   3  16   7        0.28        0.82      1.16 o 
  -2  17   7        1.66        2.95      1.80 o 
  -1  17   7        9.15       11.71      1.18 o 
   0  17   7        1.04        0.23      0.89 o 
   1  17   7        2.38        3.63      1.05 o 
  -8   0   8        1.00        2.46      2.13 o 
  -7   0   8        0.50        1.58      0.73 o 
  -6   0   8       68.31       72.57      2.63 o 
  -5   0   8        0.98        2.05      0.72 o 
  -4   0   8       17.60       14.37      0.74 o 
  -3   0   8        0.62        0.00      0.42 o 
  -2   0   8      143.83      175.57      3.33 o 
  -1   0   8      367.79      404.62      6.19 o 
   0   0   8      892.92     1027.52     14.66 o 
   1   0   8        6.36        4.15      0.82 o 
   2   0   8      209.27      310.50      6.23 o 
   3   0   8        8.76        9.01      0.69 o 
   4   0   8       69.24       62.05      2.31 o 
   5   0   8       26.98       22.23      1.62 o 
   6   0   8      111.70      128.97      5.59 o 
   7   0   8        0.00        0.16      1.48 o 
   8   0   8        0.37        2.95      1.97 o 
  -8   1   8        0.20        3.10      1.56 o 
  -7   1   8        0.02       -0.20      0.53 o 
  -6   1   8        3.29        4.22      0.62 o 
  -5   1   8        0.07       -0.25      0.45 o 
  -4   1   8       64.16       66.29      1.02 o 
  -3   1   8       75.05       76.90      1.28 o 
  -2   1   8      575.07      632.31      6.60 o 
  -1   1   8      216.50      233.21      2.72 o 
   0   1   8     1479.71     1715.77     18.57 o 
   1   1   8       36.38       38.40      1.14 o 
   2   1   8       51.60       57.33      1.19 o 
   3   1   8      100.38      102.43      1.81 o 
   4   1   8        3.42        1.88      0.76 o 
   5   1   8       23.94       17.80      0.99 o 
   6   1   8       22.13       17.66      1.62 o 
   7   1   8        0.74        0.10      1.15 o 
   8   1   8       37.00       37.47      2.67 o 
  -8   2   8       18.79       15.91      2.79 o 
  -7   2   8        0.57        1.10      0.53 o 
  -6   2   8        2.75        1.71      0.56 o 
  -5   2   8       16.10       21.04      1.02 o 
  -4   2   8      147.14      153.41      1.88 o 
  -3   2   8       85.13       79.62      1.31 o 
  -2   2   8      700.64      775.64      8.72 o 
  -1   2   8       73.63       65.11      1.24 o 
   0   2   8      235.47      228.55      3.40 o 
   1   2   8      393.00      399.25      5.41 o 
   2   2   8      239.82      231.56      3.52 o 
   3   2   8        3.87        3.37      0.63 o 
   4   2   8       97.57       92.45      2.59 o 
   5   2   8       27.08       29.36      1.32 o 
   6   2   8       23.38       19.53      1.74 o 
   7   2   8        0.26       -0.98      1.10 o 
   8   2   8        3.76        2.30      1.80 o 
  -8   3   8        0.33        2.95      2.30 o 
  -7   3   8        6.52        6.01      0.66 o 
  -6   3   8        4.34        3.60      0.65 o 
  -5   3   8       20.80       23.74      1.20 o 
  -4   3   8       30.19       38.58      1.13 o 
  -3   3   8       61.53       64.19      1.29 o 
  -2   3   8      274.41      285.20      3.60 o 
  -1   3   8        3.79        3.25      0.34 o 
   0   3   8        0.36        1.27      0.47 o 
   1   3   8       43.55       38.03      1.18 o 
   2   3   8       20.91       16.77      0.90 o 
   3   3   8       51.98       47.02      2.65 o 
   4   3   8       42.84       42.04      4.17 o 
   5   3   8        2.29        1.67      1.14 o 
   6   3   8       12.53       11.14      1.51 o 
   7   3   8       23.98       28.34      4.84 o 
  -8   4   8        0.35       -0.89      0.89 o 
  -7   4   8        0.10       -0.09      0.55 o 
  -6   4   8      112.94      121.76      2.54 o 
  -5   4   8       27.23       28.66      1.73 o 
  -4   4   8       26.52       27.13      1.03 o 
  -3   4   8        0.24        0.18      0.42 o 
  -2   4   8       23.14       15.38      1.11 o 
  -1   4   8       97.06      100.21      1.63 o 
   0   4   8      459.59      441.77      5.89 o 
   1   4   8      178.62      195.86      3.06 o 
   2   4   8      288.66      296.55      4.35 o 
   3   4   8      399.77      407.30      5.66 o 
   4   4   8      165.73      162.44      3.61 o 
   5   4   8        0.14       -0.90      1.02 o 
   6   4   8        0.06       -0.82      1.48 o 
   7   4   8        1.04       -0.33      1.97 o 
  -8   5   8        1.59        0.44      0.89 o 
  -7   5   8        1.45        1.12      0.65 o 
  -6   5   8        3.58        3.95      0.70 o 
  -5   5   8        3.46        4.01      0.69 o 
  -4   5   8        6.75        7.78      0.66 o 
  -3   5   8      104.19      110.05      2.03 o 
  -2   5   8       26.29       21.02      0.93 o 
  -1   5   8       18.85       22.57      0.94 o 
   0   5   8      185.84      165.02      2.35 o 
   1   5   8      414.72      404.11      5.52 o 
   2   5   8      587.20      571.34      7.54 o 
   3   5   8      199.40      190.98      2.78 o 
   4   5   8        7.57        7.76      1.26 o 
   5   5   8       36.35       33.88      1.46 o 
   6   5   8        3.09        3.64      3.20 o 
   7   5   8        1.00        2.05      1.28 o 
  -8   6   8        0.33       -0.45      0.89 o 
  -7   6   8        1.91        1.57      0.66 o 
  -6   6   8        0.10       -0.15      0.59 o 
  -5   6   8        0.06       -0.59      0.59 o 
  -4   6   8        0.20       -0.15      0.57 o 
  -3   6   8       48.78       45.85      1.32 o 
  -2   6   8       14.81       14.09      0.90 o 
  -1   6   8       40.71       43.22      1.28 o 
   0   6   8      174.44      164.65      2.38 o 
   1   6   8       17.95       17.87      1.25 o 
   2   6   8       15.91       18.35      1.74 o 
   3   6   8      506.14      533.86      6.40 o 
   4   6   8        8.15       18.30      1.91 o 
   5   6   8       46.50       45.63      1.88 o 
   6   6   8        1.27        1.91      1.21 o 
   7   6   8        0.01        0.26      1.21 o 
  -8   7   8        0.51        0.37      1.23 o 
  -7   7   8        0.16       -0.75      0.75 o 
  -6   7   8        1.99        1.54      0.83 o 
  -5   7   8        0.70       -0.27      0.58 o 
  -4   7   8       48.00       50.17      1.41 o 
  -3   7   8        0.02       -0.26      0.50 o 
  -2   7   8        5.11        3.81      0.63 o 
  -1   7   8        6.77        6.38      0.75 o 
   0   7   8      995.76     1018.85     13.13 o 
   1   7   8      451.77      454.39      9.74 o 
   2   7   8     1618.54     1634.07     22.90 o 
   3   7   8       53.15       55.45      1.40 o 
   4   7   8       80.22       85.45      1.76 o 
   5   7   8       14.53       18.63      2.84 o 
   6   7   8       90.65       99.79      3.66 o 
   7   7   8        0.16        3.01      1.33 o 
  -7   8   8        3.08        2.33      0.92 o 
  -6   8   8       12.21       10.13      1.44 o 
  -5   8   8        0.01        0.00      0.77 o 
  -4   8   8        6.08        5.71      0.66 o 
  -3   8   8        0.02       -0.53      0.53 o 
  -2   8   8       85.81       90.73      2.21 o 
  -1   8   8      125.12      128.38      3.92 o 
   0   8   8      519.31      518.83      7.98 o 
   1   8   8       30.45       22.27      1.92 o 
   2   8   8       25.87       26.41      1.59 o 
   3   8   8       33.35       34.91      1.18 o 
   4   8   8        0.01       -0.61      0.61 o 
   5   8   8        0.72        0.78      0.88 o 
   6   8   8        5.96        8.36      1.45 o 
   7   8   8        2.86        4.10      1.97 o 
  -7   9   8       19.53       16.56      1.21 o 
  -6   9   8        5.79        3.56      0.83 o 
  -5   9   8        3.60        1.28      1.09 o 
  -4   9   8        2.44        1.51      0.58 o 
  -3   9   8        6.57        5.39      0.77 o 
  -2   9   8        9.95        7.25      0.79 o 
  -1   9   8       26.82       18.73      1.66 o 
   0   9   8       72.10       78.30      2.10 o 
   1   9   8      168.34      167.51      3.31 o 
   2   9   8        2.52        0.84      0.67 o 
   3   9   8       17.68       16.06      1.42 o 
   4   9   8       12.63       10.81      0.96 o 
   5   9   8        3.38        3.44      1.31 o 
   6   9   8        0.11       -1.48      1.48 o 
  -7  10   8       22.53       25.24      1.57 o 
  -6  10   8       30.16       34.96      1.69 o 
  -5  10   8        1.70        0.47      0.78 o 
  -4  10   8       31.56       29.63      1.33 o 
  -3  10   8        3.02       -0.35      0.84 o 
  -2  10   8        6.50        1.90      0.72 o 
  -1  10   8        4.35        1.46      0.75 o 
   0  10   8       17.67       15.89      1.50 o 
   1  10   8       63.35       56.90      1.81 o 
   2  10   8        0.27        0.25      0.65 o 
   3  10   8       44.92       45.35      1.46 o 
   4  10   8       12.35       10.56      0.99 o 
   5  10   8        0.88       -0.49      1.48 o 
   6  10   8        2.58        2.62      1.64 o 
  -6  11   8        0.38        0.26      0.79 o 
  -5  11   8        8.78        5.91      0.94 o 
  -4  11   8        0.24       -0.73      0.73 o 
  -3  11   8       14.11       12.85      1.03 o 
  -2  11   8        2.01       -0.27      1.33 o 
  -1  11   8       32.94       25.01      1.41 o 
   0  11   8       15.44        9.80      0.91 o 
   1  11   8       31.45       26.36      1.47 o 
   2  11   8        7.42        5.97      0.87 o 
   3  11   8       24.24       20.08      1.30 o 
   4  11   8        4.42        2.82      0.84 o 
   5  11   8        0.00       -0.66      1.31 o 
  -6  12   8        1.38        2.52      0.92 o 
  -5  12   8       10.80       10.06      1.02 o 
  -4  12   8       11.48       10.87      1.26 o 
  -3  12   8       10.28        6.64      0.91 o 
  -2  12   8        2.02        0.82      0.75 o 
  -1  12   8        2.06        1.23      0.75 o 
   0  12   8       49.58       53.48      1.86 o 
   1  12   8      136.19      133.85      3.73 o 
   2  12   8       69.34       64.75      2.03 o 
   3  12   8       38.47       40.44      1.74 o 
   4  12   8        0.27        2.89      1.15 o 
   5  12   8        6.14        7.05      1.80 o 
  -5  13   8        0.85       -0.10      1.06 o 
  -4  13   8       17.68       21.97      2.62 o 
  -3  13   8       16.48       15.97      1.18 o 
  -2  13   8       15.55       13.51      1.06 o 
  -1  13   8        0.00        0.42      0.72 o 
   0  13   8        7.82        5.62      0.87 o 
   1  13   8       20.35       24.18      1.44 o 
   2  13   8        7.12        9.97      0.99 o 
   3  13   8       11.75       20.96      2.40 o 
   4  13   8       13.42       11.92      1.45 o 
  -5  14   8        7.83        8.25      1.45 o 
  -4  14   8        0.88        0.82      1.48 o 
  -3  14   8        5.61        4.89      0.89 o 
  -2  14   8       24.85       26.40      1.53 o 
  -1  14   8        3.97        4.37      0.87 o 
   0  14   8       13.91       10.18      0.99 o 
   1  14   8       15.55       16.06      1.20 o 
   2  14   8        0.16       -0.16      0.69 o 
   3  14   8        0.18        0.48      0.79 o 
   4  14   8        4.12        3.40      1.21 o 
  -4  15   8        1.83        0.66      1.48 o 
  -3  15   8        2.30        3.36      0.86 o 
  -2  15   8        2.21        2.02      0.82 o 
  -1  15   8        1.24        0.52      0.77 o 
   0  15   8        2.50        2.84      0.85 o 
   1  15   8        0.13       -0.27      0.77 o 
   2  15   8        5.37        8.21      1.06 o 
   3  15   8       11.06       10.44      1.11 o 
  -3  16   8       17.39       17.87      2.46 o 
  -2  16   8        1.58        1.83      0.89 o 
  -1  16   8        1.20       -0.55      0.95 o 
   0  16   8        4.30        4.31      0.99 o 
   1  16   8        0.57       -0.50      0.79 o 
   2  16   8        5.32        6.35      1.03 o 
  -8   1   9        0.65        1.47      1.45 o 
  -7   1   9        0.46        0.17      0.56 o 
  -6   1   9        0.33        0.79      0.55 o 
  -5   1   9        0.82       -0.06      0.53 o 
  -4   1   9        0.22        0.54      0.39 o 
  -3   1   9       16.59       16.30      0.75 o 
  -2   1   9      271.90      261.55      3.09 o 
  -1   1   9        9.72       11.48      0.56 o 
   0   1   9      239.36      287.77      3.65 o 
   1   1   9        0.00       -0.35      0.35 o 
   2   1   9      253.51      218.89      3.08 o 
   3   1   9       51.24       41.65      1.98 o 
   4   1   9       95.24       84.52      1.99 o 
   5   1   9        8.18        7.12      0.85 o 
   6   1   9        3.01        3.32      1.21 o 
   7   1   9        0.01       -0.46      1.10 o 
  -8   2   9        2.90        1.97      2.13 o 
  -7   2   9        0.20       -0.07      0.66 o 
  -6   2   9        0.03       -0.30      0.78 o 
  -5   2   9        2.93        3.83      0.60 o 
  -4   2   9       66.07       70.32      1.29 o 
  -3   2   9        2.27        1.63      0.40 o 
  -2   2   9      421.17      472.71      5.62 o 
  -1   2   9       17.67       16.76      0.76 o 
   0   2   9        5.65        3.44      0.48 o 
   1   2   9        3.63        2.66      0.53 o 
   2   2   9      116.35       99.31      2.40 o 
   3   2   9       71.75       64.08      2.77 o 
   4   2   9       50.17       43.50      2.51 o 
   5   2   9       13.35       13.85      0.99 o 
   6   2   9       15.06        9.20      1.45 o 
   7   2   9        0.13       -0.33      1.16 o 
  -8   3   9       38.30       40.30      2.54 o 
  -7   3   9       11.33       10.00      0.86 o 
  -6   3   9      148.43      154.48      3.08 o 
  -5   3   9        0.00        0.36      0.58 o 
  -4   3   9      130.26      135.55      2.37 o 
  -3   3   9       18.61       21.57      0.90 o 
  -2   3   9       39.57       32.89      1.01 o 
  -1   3   9      102.12       99.60      1.72 o 
   0   3   9      242.92      225.34      3.47 o 
   1   3   9       81.35       84.31      1.86 o 
   2   3   9      111.93      117.56      2.32 o 
   3   3   9       41.03       38.91      3.69 o 
   4   3   9      102.90      100.58      2.28 o 
   5   3   9        1.41       -0.32      0.73 o 
   6   3   9        6.73        4.62      1.33 o 
   7   3   9        2.78        3.99      1.33 o 
  -8   4   9        7.18        5.61      1.48 o 
  -7   4   9        2.87        2.54      0.70 o 
  -6   4   9       12.47       13.28      0.99 o 
  -5   4   9       28.36       30.20      1.35 o 
  -4   4   9      122.51      131.22      2.35 o 
  -3   4   9       27.94       24.72      0.96 o 
  -2   4   9      227.59      220.67      3.03 o 
  -1   4   9       57.53       59.43      1.26 o 
   0   4   9      953.63      924.20     11.60 o 
   1   4   9       65.21       69.30      1.74 o 
   2   4   9       60.24       55.03      4.79 o 
   3   4   9        7.97        3.86      0.97 o 
   4   4   9       35.27       33.54      2.11 o 
   5   4   9       10.43       10.16      0.91 o 
   6   4   9       20.04       21.66      3.69 o 
   7   4   9        0.20       -1.08      1.97 o 
  -8   5   9        0.00       -0.72      0.89 o 
  -7   5   9        0.26       -0.26      0.65 o 
  -6   5   9        8.85        6.56      0.79 o 
  -5   5   9        2.00        0.75      0.68 o 
  -4   5   9       50.84       55.26      1.48 o 
  -3   5   9        2.25        1.35      0.48 o 
  -2   5   9       41.20       43.87      1.22 o 
  -1   5   9       42.46       45.69      1.16 o 
   0   5   9      522.08      512.87      6.87 o 
   1   5   9        3.56        5.09      0.79 o 
   2   5   9      856.49      861.91     11.04 o 
   3   5   9        0.45        0.42      0.83 o 
   4   5   9       10.96        8.90      0.91 o 
   5   5   9        9.50        6.59      1.07 o 
   6   5   9       10.31        5.41      1.39 o 
   7   5   9        1.00        0.33      1.28 o 
  -8   6   9        2.04       -1.31      2.13 o 
  -7   6   9        0.21       -0.69      0.69 o 
  -6   6   9        0.09       -0.68      0.68 o 
  -5   6   9        0.00       -0.61      0.61 o 
  -4   6   9        8.39        8.36      0.71 o 
  -3   6   9        2.62        1.69      0.55 o 
  -2   6   9      115.67      113.71      2.23 o 
  -1   6   9       14.90       11.26      0.78 o 
   0   6   9      110.33      113.63      2.33 o 
   1   6   9       22.96       21.16      1.99 o 
   2   6   9      989.10     1028.97     12.98 o 
   3   6   9        0.90        4.18      1.10 o 
   4   6   9      625.40      640.25     10.09 o 
   5   6   9        5.27        7.62      1.06 o 
   6   6   9       43.36       43.38      2.72 o 
   7   6   9       14.53       12.29      1.68 o 
  -7   7   9        0.40       -0.70      0.70 o 
  -6   7   9        6.61        5.82      1.14 o 
  -5   7   9        4.13        2.20      0.78 o 
  -4   7   9        0.01       -0.91      0.94 o 
  -3   7   9        6.19        6.10      0.70 o 
  -2   7   9        0.31       -0.54      0.63 o 
  -1   7   9       96.73       92.45      2.02 o 
   0   7   9      499.21      501.21     12.09 o 
   1   7   9      198.08      197.25      3.36 o 
   2   7   9      610.82      612.26      8.21 o 
   3   7   9        8.62        8.08      0.83 o 
   4   7   9        1.05        0.94      0.69 o 
   5   7   9       55.47       66.53      3.43 o 
   6   7   9        1.41        1.35      1.21 o 
  -7   8   9        4.16        3.06      0.86 o 
  -6   8   9        2.18        0.89      0.79 o 
  -5   8   9        3.29        3.99      0.78 o 
  -4   8   9       31.06       30.49      1.32 o 
  -3   8   9        6.44        7.92      0.90 o 
  -2   8   9      457.68      476.47      7.48 o 
  -1   8   9      188.61      202.72      3.85 o 
   0   8   9      815.29      862.51     15.76 o 
   1   8   9       62.32       65.46      2.10 o 
   2   8   9        0.00       -0.65      0.65 o 
   3   8   9        6.94        4.25      0.73 o 
   4   8   9        8.12        7.06      0.85 o 
   5   8   9       15.29       17.36      1.35 o 
   6   8   9       17.85       17.78      1.86 o 
  -7   9   9        0.40        0.14      0.80 o 
  -6   9   9       35.08       40.74      1.80 o 
  -5   9   9        3.87        3.64      0.86 o 
  -4   9   9      117.67      125.02      2.88 o 
  -3   9   9      175.23      190.39      3.73 o 
  -2   9   9       33.40       36.86      1.62 o 
  -1   9   9       65.30       63.19      1.98 o 
   0   9   9      171.32      173.80      3.50 o 
   1   9   9       18.56       16.06      1.14 o 
   2   9   9       11.74       10.16      0.85 o 
   3   9   9       63.43       63.81      1.83 o 
   4   9   9       14.26       14.19      1.01 o 
   5   9   9        0.10       -0.49      1.31 o 
   6   9   9        2.65        2.13      1.64 o 
  -6  10   9        1.50        2.61      0.89 o 
  -5  10   9       20.49       15.05      1.14 o 
  -4  10   9        2.12        1.34      0.81 o 
  -3  10   9       61.12       56.24      2.57 o 
  -2  10   9      107.68      103.91      2.58 o 
  -1  10   9        0.63        0.10      0.76 o 
   0  10   9       24.73       27.89      1.54 o 
   1  10   9       23.22       22.87      1.37 o 
   2  10   9       27.47       28.02      1.52 o 
   3  10   9       60.79       69.30      2.17 o 
   4  10   9       11.08       12.67      1.06 o 
   5  10   9       24.86       31.32      3.12 o 
  -6  11   9        3.02        3.41      1.05 o 
  -5  11   9        2.27        0.79      0.82 o 
  -4  11   9        0.90       -0.17      0.76 o 
  -3  11   9        7.64        4.82      0.95 o 
  -2  11   9      136.54      140.53      4.34 o 
  -1  11   9       33.32       29.30      1.54 o 
   0  11   9      133.66      129.59      3.00 o 
   1  11   9        0.00        0.39      0.69 o 
   2  11   9        8.23        9.59      0.96 o 
   3  11   9       26.55       26.45      1.50 o 
   4  11   9        0.35       -0.66      1.04 o 
   5  11   9        0.03        0.49      1.64 o 
  -5  12   9        0.30        0.21      0.92 o 
  -4  12   9        0.02       -0.73      0.73 o 
  -3  12   9       25.70       26.92      1.49 o 
  -2  12   9        0.19       -0.04      0.69 o 
  -1  12   9        5.05        4.90      0.87 o 
   0  12   9       13.92       11.52      0.99 o 
   1  12   9        0.32       -0.38      0.69 o 
   2  12   9        2.44        0.65      0.76 o 
   3  12   9        1.73        2.47      0.82 o 
   4  12   9        7.51        6.50      1.28 o 
  -5  13   9        8.08        7.86      1.09 o 
  -4  13   9        0.11        0.59      0.79 o 
  -3  13   9        0.01       -0.63      0.72 o 
  -2  13   9        0.74        1.76      0.77 o 
  -1  13   9        2.71        1.18      0.77 o 
   0  13   9        0.71        0.06      0.75 o 
   1  13   9        8.61       10.93      1.65 o 
   2  13   9       59.51       74.59      4.20 o 
   3  13   9       25.57       30.83      2.12 o 
   4  13   9       18.87       34.50      3.03 o 
  -4  14   9        3.35        4.68      0.98 o 
  -3  14   9       17.95       16.73      1.28 o 
  -2  14   9       10.42        9.57      1.06 o 
  -1  14   9        0.01       -0.35      0.75 o 
   0  14   9        5.81        9.48      1.03 o 
   1  14   9        2.45        4.69      0.94 o 
   2  14   9        3.64        4.42      0.96 o 
   3  14   9        1.48        1.88      0.94 o 
  -3  15   9        0.04       -0.76      0.91 o 
  -2  15   9        0.04       -0.19      0.79 o 
  -1  15   9        1.52        0.51      0.82 o 
   0  15   9        0.85        1.13      0.87 o 
   1  15   9       16.65       22.99      1.54 o 
   2  15   9        0.83        1.60      0.94 o 
  -1  16   9        0.77        1.15      1.80 o 
   0  16   9        0.33       -0.33      1.16 o 
  -8   0  10        1.81        3.93      2.30 o 
  -7   0  10        0.00        0.98      0.88 o 
  -6   0  10        0.30       -0.51      0.84 o 
  -5   0  10       10.34        5.96      1.06 o 
  -4   0  10       69.81       85.64      2.50 o 
  -3   0  10       17.49       20.71      1.21 o 
  -2   0  10      111.55      115.03      4.91 o 
  -1   0  10       32.86       34.78      1.39 o 
   0   0  10      844.71      825.70     14.86 o 
   1   0  10      105.71      105.35      3.07 o 
   2   0  10      270.01      273.06      5.94 o 
   3   0  10      125.95      112.42      3.37 o 
   4   0  10      229.39      207.77      7.50 o 
   5   0  10       17.98       25.20      3.44 o 
   6   0  10      150.86      147.62      6.41 o 
   7   0  10        2.72        4.10      1.97 o 
  -8   1  10        1.20        2.59      1.56 o 
  -7   1  10        0.67        0.36      0.61 o 
  -6   1  10       18.52       17.99      1.07 o 
  -5   1  10        0.62        0.16      0.59 o 
  -4   1  10        0.53       -0.43      0.43 o 
  -3   1  10       50.79       49.75      1.14 o 
  -2   1  10        0.00        0.15      0.40 o 
  -1   1  10        4.97        3.83      0.51 o 
   0   1  10      138.13      125.05      2.00 o 
   1   1  10       41.66       32.33      1.31 o 
   2   1  10       67.82       43.91      2.15 o 
   3   1  10        7.24        4.13      0.76 o 
   4   1  10       71.83       64.53      1.88 o 
   5   1  10        0.87        0.52      0.73 o 
   6   1  10       21.20       16.73      1.74 o 
   7   1  10        0.96        1.72      1.28 o 
  -8   2  10        0.97        1.31      2.13 o 
  -7   2  10        0.24        0.26      0.69 o 
  -6   2  10        3.26        3.04      0.75 o 
  -5   2  10       13.92       15.71      0.96 o 
  -4   2  10      183.56      186.63      2.74 o 
  -3   2  10       62.38       62.70      1.42 o 
  -2   2  10        9.25        5.18      0.58 o 
  -1   2  10        4.29        4.10      0.52 o 
   0   2  10      179.09      159.58      2.91 o 
   1   2  10       47.40       43.99      1.44 o 
   2   2  10       22.66       24.10      2.20 o 
   3   2  10       29.32       30.42      1.42 o 
   4   2  10       29.22       22.34      1.24 o 
   5   2  10        0.51       -0.65      0.65 o 
   6   2  10        0.01       -1.04      1.04 o 
   7   2  10        0.21        0.63      1.21 o 
  -8   3  10        9.32       10.98      1.29 o 
  -7   3  10        5.48        5.39      0.86 o 
  -6   3  10        5.94        3.68      0.79 o 
  -5   3  10        0.08        0.01      0.67 o 
  -4   3  10       22.72       21.31      1.07 o 
  -3   3  10       31.14       31.83      1.10 o 
  -2   3  10      151.90      145.79      2.30 o 
  -1   3  10      281.48      284.67      3.76 o 
   0   3  10      523.72      544.87      7.32 o 
   1   3  10      187.76      187.97      3.22 o 
   2   3  10      439.22      427.67      6.08 o 
   3   3  10       10.65        7.51      0.81 o 
   4   3  10        0.01       -0.63      0.63 o 
   5   3  10        7.73        7.69      1.35 o 
   6   3  10        3.89        2.40      1.21 o 
   7   3  10        0.56       -0.16      1.21 o 
  -7   4  10        0.34       -0.69      0.69 o 
  -6   4  10       20.15       19.92      1.49 o 
  -5   4  10        0.95       -0.11      0.67 o 
  -4   4  10        4.99        2.91      0.62 o 
  -3   4  10        6.98        7.52      0.65 o 
  -2   4  10      328.17      355.44      4.53 o 
  -1   4  10      216.09      214.36      3.09 o 
   0   4  10      175.11      158.44      2.85 o 
   1   4  10       16.27       17.52      1.06 o 
   2   4  10       51.37       52.25      2.83 o 
   3   4  10        7.85        5.97      0.83 o 
   4   4  10       12.22        6.61      0.83 o 
   5   4  10       82.05       93.13      2.74 o 
   6   4  10        0.42        0.89      1.21 o 
  -7   5  10        0.96       -0.26      0.76 o 
  -6   5  10       13.65       12.61      1.00 o 
  -5   5  10        7.82        6.43      0.84 o 
  -4   5  10       14.45       13.08      0.86 o 
  -3   5  10        5.14        3.96      0.57 o 
  -2   5  10      171.02      173.33      2.64 o 
  -1   5  10       91.36       99.87      2.16 o 
   0   5  10      849.34      894.82     11.43 o 
   1   5  10      342.04      360.73      5.28 o 
   2   5  10      273.22      273.62      4.32 o 
   3   5  10       69.52       68.20      1.91 o 
   4   5  10       26.08       24.62      1.32 o 
   5   5  10        0.03       -0.85      0.85 o 
   6   5  10        0.42       -1.16      1.16 o 
  -7   6  10        0.01       -0.74      0.74 o 
  -6   6  10        2.67        1.61      0.79 o 
  -5   6  10        2.25        1.40      0.68 o 
  -4   6  10        7.07        4.51      1.06 o 
  -3   6  10        2.91        2.51      0.61 o 
  -2   6  10       38.72       37.24      1.36 o 
  -1   6  10      137.59      151.81      2.79 o 
   0   6  10       37.31       38.67      2.20 o 
   1   6  10        2.38        1.22      0.83 o 
   2   6  10       36.57       38.60      1.57 o 
   3   6  10       40.38       45.97      1.66 o 
   4   6  10       24.57       24.32      1.35 o 
   5   6  10        0.05       -0.32      1.14 o 
   6   6  10        0.39        1.13      1.26 o 
  -7   7  10        0.63        0.32      0.80 o 
  -6   7  10        4.64        5.38      0.96 o 
  -5   7  10        0.05       -0.69      0.69 o 
  -4   7  10        0.00       -0.67      0.67 o 
  -3   7  10        9.58        6.95      0.77 o 
  -2   7  10       11.50        9.41      0.94 o 
  -1   7  10       47.97       48.90      1.64 o 
   0   7  10      250.25      264.90      4.20 o 
   1   7  10      113.62      124.52      2.56 o 
   2   7  10       14.89       12.93      1.02 o 
   3   7  10       19.40       16.90      1.05 o 
   4   7  10       36.92       36.42      1.62 o 
   5   7  10        0.88        1.11      1.14 o 
   6   7  10       14.21        8.43      1.56 o 
  -7   8  10        0.36       -0.58      0.79 o 
  -6   8  10        4.34        2.75      0.89 o 
  -5   8  10        5.37        5.56      0.89 o 
  -4   8  10        2.63        2.17      0.81 o 
  -3   8  10      124.85      130.02      2.58 o 
  -2   8  10      423.71      441.97      7.13 o 
  -1   8  10      191.86      203.41      3.96 o 
   0   8  10      254.21      252.05      4.07 o 
   1   8  10       51.29       51.40      1.68 o 
   2   8  10        9.83        8.43      0.81 o 
   3   8  10       25.56       26.96      1.38 o 
   4   8  10        8.48        8.40      0.90 o 
   5   8  10        1.84        2.79      1.28 o 
   6   8  10        5.15        7.25      1.49 o 
  -6   9  10        0.57        0.65      1.16 o 
  -5   9  10       39.73       44.82      1.87 o 
  -4   9  10       75.75       80.13      2.37 o 
  -3   9  10       47.47       53.87      1.70 o 
  -2   9  10      168.58      174.13      3.66 o 
  -1   9  10       24.00       25.45      1.46 o 
   0   9  10        2.00        1.01      0.72 o 
   1   9  10        3.41        1.85      0.68 o 
   2   9  10        0.18       -0.30      0.63 o 
   3   9  10       55.48       65.79      1.95 o 
   4   9  10        4.15        4.98      0.85 o 
   5   9  10        1.37        1.41      1.21 o 
  -6  10  10       18.11       15.85      1.24 o 
  -5  10  10        2.60        4.07      0.92 o 
  -4  10  10       27.73       26.96      1.59 o 
  -3  10  10       73.60       71.42      2.47 o 
  -2  10  10        3.02        2.64      0.87 o 
  -1  10  10       26.31       24.19      1.46 o 
   0  10  10        8.22        8.03      0.96 o 
   1  10  10       55.70       58.95      2.05 o 
   2  10  10        0.05       -0.11      0.75 o 
   3  10  10        6.34        6.21      0.94 o 
   4  10  10        7.47        7.81      1.39 o 
   5  10  10        5.97        8.36      1.97 o 
  -5  11  10        3.26        2.01      0.89 o 
  -4  11  10        3.50        1.97      0.91 o 
  -3  11  10        3.78        2.79      0.87 o 
  -2  11  10        1.38        1.00      0.77 o 
  -1  11  10      178.75      161.88      3.52 o 
   0  11  10       17.91       14.30      1.11 o 
   1  11  10       30.12       31.06      1.63 o 
   2  11  10       11.83        9.18      1.03 o 
   3  11  10        2.91        2.94      0.89 o 
   4  11  10        0.69        0.27      1.15 o 
  -5  12  10        3.29        3.40      0.99 o 
  -4  12  10        5.41        5.15      0.99 o 
  -3  12  10       15.35       12.31      1.20 o 
  -2  12  10        1.12        1.12      0.82 o 
  -1  12  10        0.15       -0.19      0.75 o 
   0  12  10       23.50       29.81      1.64 o 
   1  12  10        0.02       -0.04      0.77 o 
   2  12  10        1.78        2.31      0.84 o 
   3  12  10        2.24        2.79      0.94 o 
   4  12  10       24.68       37.18      3.69 o 
  -4  13  10        1.80        1.53      0.91 o 
  -3  13  10        0.93        0.18      0.79 o 
  -2  13  10        0.03       -0.23      0.80 o 
  -1  13  10        1.01        0.49      0.77 o 
   0  13  10        0.41        0.23      0.77 o 
   1  13  10       10.84       12.22      1.14 o 
   2  13  10       15.05       16.06      1.58 o 
   3  13  10       45.18       64.71      2.33 o 
  -3  14  10        0.69        0.91      0.98 o 
  -2  14  10        0.65        0.64      0.84 o 
  -1  14  10        7.42        6.81      1.01 o 
   0  14  10       54.02       74.64      4.11 o 
   1  14  10       40.20       56.43      2.63 o 
   2  14  10        2.74        2.68      0.96 o 
  -2  15  10        5.95        7.87      2.13 o 
  -1  15  10       23.93       28.19      2.32 o 
   0  15  10        0.08        0.71      0.96 o 
   1  15  10       15.77       18.37      2.62 o 
  -7   1  11        0.25       -0.05      0.68 o 
  -6   1  11        5.53        4.92      0.76 o 
  -5   1  11        3.20        3.01      0.72 o 
  -4   1  11       60.35       59.75      1.67 o 
  -3   1  11       10.52        7.44      0.60 o 
  -2   1  11       18.21       13.04      0.74 o 
  -1   1  11       31.94       28.16      1.04 o 
   0   1  11        1.63        1.07      0.52 o 
   1   1  11        7.83        3.72      0.73 o 
   2   1  11       79.59       64.37      1.88 o 
   3   1  11       18.94       17.84      1.10 o 
   4   1  11       62.48       55.41      1.84 o 
   5   1  11        0.02        0.25      1.04 o 
   6   1  11        7.83        6.98      1.51 o 
  -7   2  11        1.97        2.00      1.15 o 
  -6   2  11       21.17       23.10      1.44 o 
  -5   2  11        1.16        0.63      0.73 o 
  -4   2  11       16.56       13.04      1.02 o 
  -3   2  11       87.23       94.71      1.86 o 
  -2   2  11      184.26      188.58      2.81 o 
  -1   2  11       22.92       22.63      1.43 o 
   0   2  11       42.20       26.53      1.32 o 
   1   2  11       16.73       14.10      0.82 o 
   2   2  11      100.19       82.18      2.10 o 
   3   2  11       19.59       17.61      1.08 o 
   4   2  11       11.55        5.93      0.86 o 
   5   2  11        2.54        0.98      1.16 o 
   6   2  11        1.05        2.13      1.28 o 
  -7   3  11        0.31        0.87      1.07 o 
  -6   3  11       67.89       61.45      2.19 o 
  -5   3  11       18.78       21.23      1.35 o 
  -4   3  11      220.55      243.74      4.62 o 
  -3   3  11       96.09       99.66      1.91 o 
  -2   3  11        0.02       -0.67      0.67 o 
  -1   3  11        0.09        0.20      0.54 o 
   0   3  11       96.42      103.93      1.92 o 
   1   3  11       15.66       10.25      1.09 o 
   2   3  11      219.30      199.25      3.51 o 
   3   3  11       49.02       48.85      1.67 o 
   4   3  11        2.35        1.43      0.73 o 
   5   3  11        2.28        1.80      1.16 o 
   6   3  11        2.90        0.90      1.28 o 
  -7   4  11        0.14       -0.56      1.02 o 
  -6   4  11        3.71        2.06      0.86 o 
  -5   4  11        3.45        2.25      0.78 o 
  -4   4  11       69.88       68.98      2.09 o 
  -3   4  11        6.05        6.49      0.70 o 
  -2   4  11      471.47      502.55      6.16 o 
  -1   4  11       88.25       90.42      1.85 o 
   0   4  11        8.09        9.86      1.76 o 
   1   4  11       17.94       21.81      1.66 o 
   2   4  11        9.22        9.15      0.89 o 
   3   4  11       12.52        9.74      0.94 o 
   4   4  11       38.14       37.62      1.58 o 
   5   4  11        0.75        1.67      1.21 o 
   6   4  11       10.88        9.91      1.62 o 
  -7   5  11        0.03       -0.80      0.80 o 
  -6   5  11        0.97       -0.45      0.79 o 
  -5   5  11        0.44       -0.45      0.86 o 
  -4   5  11        2.75        0.72      0.90 o 
  -3   5  11        3.76        1.91      0.61 o 
  -2   5  11       15.38       13.89      0.86 o 
  -1   5  11        0.08        0.43      0.59 o 
   0   5  11      517.39      538.72      7.39 o 
   1   5  11      104.01      103.79      2.31 o 
   2   5  11      138.15      149.74      2.93 o 
   3   5  11       22.71       23.64      1.42 o 
   4   5  11       20.91       19.16      1.23 o 
   5   5  11        0.53       -0.66      1.16 o 
   6   5  11        9.77        7.38      1.56 o 
  -7   6  11        0.00       -0.74      0.74 o 
  -6   6  11        1.95        0.51      0.82 o 
  -5   6  11        1.94        1.71      0.82 o 
  -4   6  11        1.02       -0.12      0.76 o 
  -3   6  11       28.82       30.74      1.38 o 
  -2   6  11       60.67       59.71      1.55 o 
  -1   6  11       19.09       14.40      0.98 o 
   0   6  11      131.30      126.08      2.63 o 
   1   6  11        0.82        1.19      0.70 o 
   2   6  11       49.97       53.18      1.75 o 
   3   6  11       79.52       82.30      2.14 o 
   4   6  11       15.73       13.30      1.03 o 
   5   6  11        4.20        4.79      1.38 o 
   6   6  11       31.70       33.16      2.72 o 
  -6   7  11        1.97       -0.30      0.80 o 
  -5   7  11        0.05       -0.94      0.94 o 
  -4   7  11        6.32        5.01      0.91 o 
  -3   7  11        0.00       -0.67      0.67 o 
  -2   7  11        0.10       -0.83      0.83 o 
  -1   7  11      157.69      163.53      3.07 o 
   0   7  11      169.77      174.85      3.21 o 
   1   7  11       10.70        8.58      0.85 o 
   2   7  11       22.27       18.75      1.15 o 
   3   7  11        3.23        3.08      0.81 o 
   4   7  11        4.04        6.24      0.90 o 
   5   7  11       16.68       16.23      1.86 o 
  -6   8  11        1.42        0.97      0.85 o 
  -5   8  11        3.36        1.08      1.06 o 
  -4   8  11       25.55       22.02      1.40 o 
  -3   8  11       50.70       53.44      1.74 o 
  -2   8  11      289.64      302.49      5.38 o 
  -1   8  11       25.25       27.84      1.41 o 
   0   8  11       15.57       11.24      0.93 o 
   1   8  11        0.90       -0.06      0.76 o 
   2   8  11       10.03        9.86      0.93 o 
   3   8  11       10.06        9.60      0.95 o 
   4   8  11       40.45       48.20      2.30 o 
   5   8  11        5.22        4.84      1.39 o 
  -6   9  11       34.10       35.64      1.86 o 
  -5   9  11        0.04        2.70      0.96 o 
  -4   9  11      183.49      192.88      3.98 o 
  -3   9  11       14.17       12.55      0.98 o 
  -2   9  11       13.33       11.12      1.08 o 
  -1   9  11       27.51       26.67      1.56 o 
   0   9  11        0.00       -0.69      0.69 o 
   1   9  11        9.80        9.22      0.89 o 
   2   9  11       99.42      119.84      2.67 o 
   3   9  11       32.51       37.01      1.64 o 
   4   9  11        0.41       -0.28      0.98 o 
   5   9  11        2.00        0.97      1.26 o 
  -5  10  11       40.99       45.94      2.40 o 
  -4  10  11       13.46       14.10      1.27 o 
  -3  10  11       11.64        9.58      0.97 o 
  -2  10  11       75.52       77.41      2.61 o 
  -1  10  11        1.38        1.42      0.95 o 
   0  10  11        0.00       -0.45      0.72 o 
   1  10  11        6.23        5.18      1.14 o 
   2  10  11        0.23        0.09      0.77 o 
   3  10  11        0.29        0.90      0.79 o 
   4  10  11        0.00        0.89      1.21 o 
  -5  11  11        0.42       -0.02      0.88 o 
  -4  11  11        3.94        3.00      0.98 o 
  -3  11  11        2.95        1.28      0.80 o 
  -2  11  11        7.70        4.85      0.91 o 
  -1  11  11        3.45        6.26      0.91 o 
   0  11  11        0.02        0.30      0.76 o 
   1  11  11        7.00        7.21      0.99 o 
   2  11  11        0.00        0.04      0.82 o 
   3  11  11        9.64       12.89      1.38 o 
   4  11  11        2.08        2.62      1.28 o 
  -4  12  11       10.33        9.28      1.17 o 
  -3  12  11        2.26        1.34      0.98 o 
  -2  12  11        2.54        1.85      0.86 o 
  -1  12  11        0.91        1.42      0.82 o 
   0  12  11        0.80        1.12      0.79 o 
   1  12  11        4.80        2.67      0.89 o 
   2  12  11        5.12        5.35      1.06 o 
   3  12  11        4.54        6.79      1.21 o 
  -3  13  11        3.07        2.61      1.23 o 
  -2  13  11        8.28        9.33      1.13 o 
  -1  13  11       14.57       17.80      1.83 o 
   0  13  11        0.39       -0.21      0.89 o 
   1  13  11       21.74       26.74      2.97 o 
   2  13  11        5.18        5.90      1.08 o 
  -2  14  11        1.63        2.38      0.96 o 
  -1  14  11       46.45       60.96      2.35 o 
   0  14  11       16.47       16.12      1.37 o 
   1  14  11       17.88       18.29      2.05 o 
  -7   0  12        0.08        2.28      1.12 o 
  -6   0  12       10.15        8.20      1.33 o 
  -5   0  12       30.19       35.12      2.09 o 
  -4   0  12       43.57       49.02      2.31 o 
  -3   0  12        4.54        1.25      0.79 o 
  -2   0  12       54.13       50.68      2.51 o 
  -1   0  12       76.36       76.09      2.83 o 
   0   0  12       44.82       33.87      2.14 o 
   1   0  12        0.07       -0.86      0.86 o 
   2   0  12        0.19       -0.66      0.93 o 
   3   0  12       30.43       36.80      2.17 o 
   4   0  12      146.03      130.89      5.34 o 
   5   0  12       21.28       23.78      2.79 o 
   6   0  12       14.08        9.51      2.30 o 
  -7   1  12        3.67        4.46      0.94 o 
  -6   1  12        0.09       -0.05      0.77 o 
  -5   1  12       10.04       10.04      0.92 o 
  -4   1  12       11.60       10.40      0.91 o 
  -3   1  12        0.21       -0.50      0.50 o 
  -2   1  12      109.94      104.80      2.03 o 
  -1   1  12       60.03       58.28      1.74 o 
   0   1  12      125.75      119.77      2.55 o 
   1   1  12       75.02       78.37      2.02 o 
   2   1  12      174.81      156.08      3.03 o 
   3   1  12        2.67        2.65      0.77 o 
   4   1  12       12.21        9.24      0.94 o 
   5   1  12        6.94        6.03      1.38 o 
   6   1  12        3.03        1.07      1.28 o 
  -7   2  12        1.23        1.66      1.04 o 
  -6   2  12       42.82       49.96      1.92 o 
  -5   2  12        0.04        0.79      0.78 o 
  -4   2  12        1.44        0.12      0.81 o 
  -3   2  12        8.32        8.81      0.77 o 
  -2   2  12      216.80      231.24      3.36 o 
  -1   2  12        7.87        6.47      0.65 o 
   0   2  12       14.41        5.47      0.81 o 
   1   2  12        7.00        7.42      0.85 o 
   2   2  12       19.25       13.90      1.02 o 
   3   2  12        0.66       -0.69      0.69 o 
   4   2  12        0.00       -0.61      0.71 o 
   5   2  12        0.51        1.02      1.21 o 
   6   2  12        0.20        0.06      1.21 o 
  -7   3  12        3.13        3.16      0.99 o 
  -6   3  12        1.21        1.69      0.89 o 
  -5   3  12       15.58       17.53      1.43 o 
  -4   3  12      227.69      247.46      4.58 o 
  -3   3  12       57.75       64.39      1.65 o 
  -2   3  12       43.31       41.75      1.47 o 
  -1   3  12        0.00       -0.68      0.68 o 
   0   3  12       19.38       20.67      0.99 o 
   1   3  12       24.57       21.52      1.25 o 
   2   3  12        8.28       10.14      0.96 o 
   3   3  12       55.94       52.71      1.83 o 
   4   3  12        6.75        5.73      0.91 o 
   5   3  12        1.04        1.51      1.21 o 
  -7   4  12        2.21        1.96      1.56 o 
  -6   4  12        0.00       -0.79      0.79 o 
  -5   4  12        3.86        3.53      0.90 o 
  -4   4  12       36.86       38.53      1.69 o 
  -3   4  12      120.40      135.57      2.41 o 
  -2   4  12      735.73      783.69      9.21 o 
  -1   4  12      108.03      117.64      2.20 o 
   0   4  12      526.71      542.84      6.71 o 
   1   4  12        3.36        4.73      0.80 o 
   2   4  12       15.22       16.85      1.08 o 
   3   4  12       16.25       15.76      1.10 o 
   4   4  12        0.08        0.23      0.71 o 
   5   4  12        2.48        5.10      1.45 o 
  -6   5  12        3.41        0.03      0.82 o 
  -5   5  12        0.27       -0.76      0.76 o 
  -4   5  12        6.03        3.88      0.96 o 
  -3   5  12        1.24        0.21      0.65 o 
  -2   5  12        0.04       -0.68      1.00 o 
  -1   5  12       45.94       43.04      1.44 o 
   0   5  12      171.70      162.66      3.09 o 
   1   5  12        0.53        3.25      1.25 o 
   2   5  12      120.58      125.93      2.78 o 
   3   5  12        1.20        1.25      0.76 o 
   4   5  12        0.62        0.04      0.75 o 
   5   5  12        0.26        0.59      1.31 o 
  -6   6  12        0.04       -0.84      0.84 o 
  -5   6  12        0.08       -0.54      0.81 o 
  -4   6  12        0.78       -0.76      0.76 o 
  -3   6  12        8.47        8.61      0.90 o 
  -2   6  12        7.16        4.23      0.72 o 
  -1   6  12        1.16       -0.53      0.72 o 
   0   6  12        1.22       -0.67      0.67 o 
   1   6  12       23.83       23.18      1.25 o 
   2   6  12        6.40        4.02      0.81 o 
   3   6  12        0.07       -0.68      0.68 o 
   4   6  12        0.18       -0.75      0.75 o 
   5   6  12       15.95       16.39      1.91 o 
  -6   7  12        0.02       -0.81      0.81 o 
  -5   7  12       12.54       12.03      1.17 o 
  -4   7  12       21.27       20.35      1.41 o 
  -3   7  12       28.32       25.11      1.31 o 
  -2   7  12       24.68       27.73      1.27 o 
  -1   7  12        4.26        2.57      0.73 o 
   0   7  12        3.13        0.48      0.69 o 
   1   7  12       37.25       42.89      1.63 o 
   2   7  12       66.68       74.25      2.11 o 
   3   7  12        7.92        7.51      0.95 o 
   4   7  12       22.56       27.47      1.51 o 
   5   7  12       10.41       13.38      1.85 o 
  -6   8  12        2.71        3.77      1.64 o 
  -5   8  12        4.11        3.63      1.02 o 
  -4   8  12        0.25       -0.79      0.86 o 
  -3   8  12       39.60       42.75      1.68 o 
  -2   8  12       95.07       96.36      2.28 o 
  -1   8  12        1.47        2.19      0.71 o 
   0   8  12       58.60       65.99      2.03 o 
   1   8  12        4.46        3.86      0.78 o 
   2   8  12        6.44        7.89      0.96 o 
   3   8  12        9.48        8.99      0.98 o 
   4   8  12       10.81       15.05      1.42 o 
  -5   9  12       64.72       68.44      2.34 o 
  -4   9  12       88.19       91.27      3.36 o 
  -3   9  12        0.51        0.66      0.74 o 
  -2   9  12       28.06       28.61      1.49 o 
  -1   9  12        0.04        0.77      0.84 o 
   0   9  12        8.27        8.07      0.88 o 
   1   9  12       66.55       78.24      2.19 o 
   2   9  12        3.41        4.08      0.83 o 
   3   9  12        0.92        1.02      0.79 o 
   4   9  12        2.02        1.40      1.03 o 
  -5  10  12        3.35        4.25      1.39 o 
  -4  10  12       15.76       12.86      1.30 o 
  -3  10  12       45.50       40.48      1.90 o 
  -2  10  12        0.57        0.18      0.79 o 
  -1  10  12       12.43       13.36      1.37 o 
   0  10  12       24.43       28.30      1.73 o 
   1  10  12        0.05       -0.38      0.77 o 
   2  10  12        1.53        2.14      0.89 o 
   3  10  12        7.46        7.25      1.11 o 
  -4  11  12        2.13        2.49      0.98 o 
  -3  11  12        0.90       -0.28      0.83 o 
  -2  11  12        3.33        3.88      0.94 o 
  -1  11  12        1.47        1.25      0.87 o 
   0  11  12       10.70       11.30      1.15 o 
   1  11  12        6.59        7.35      1.03 o 
   2  11  12       43.37       55.22      2.31 o 
   3  11  12        4.12        6.75      1.16 o 
  -3  12  12        1.48        0.45      0.91 o 
  -2  12  12        0.20       -0.11      0.87 o 
  -1  12  12        9.69       11.62      1.23 o 
   0  12  12        2.43        1.91      0.94 o 
   1  12  12        5.47        3.83      1.03 o 
   2  12  12        5.82        7.09      1.15 o 
  -2  13  12        0.30       -0.02      1.02 o 
  -1  13  12        5.42        7.54      1.18 o 
   0  13  12        8.21        7.95      1.16 o 
   1  13  12       17.39       23.12      2.95 o 
  -6   1  13        1.55        0.33      0.94 o 
  -5   1  13       10.22       10.14      1.11 o 
  -4   1  13       14.19       10.54      1.07 o 
  -3   1  13       22.12       23.05      1.17 o 
  -2   1  13       34.01       32.01      1.53 o 
  -1   1  13       17.69       14.08      1.01 o 
   0   1  13        7.87        2.49      0.79 o 
   1   1  13       19.69       21.55      1.68 o 
   2   1  13      123.70      113.54      2.65 o 
   3   1  13       22.33       20.32      1.26 o 
   4   1  13        8.39        6.84      0.94 o 
   5   1  13        0.06        0.07      1.21 o 
  -6   2  13       52.31       59.88      2.29 o 
  -5   2  13        6.80        8.31      1.07 o 
  -4   2  13        0.03       -0.15      0.84 o 
  -3   2  13        7.13        6.04      0.75 o 
  -2   2  13       15.85       12.07      1.00 o 
  -1   2  13        1.32        1.03      0.71 o 
   0   2  13      399.88      393.27      5.88 o 
   1   2  13        7.90        6.94      0.87 o 
   2   2  13       21.36       20.66      1.29 o 
   3   2  13        2.60        2.90      0.79 o 
   4   2  13       12.12       12.70      1.06 o 
   5   2  13        0.34       -0.16      1.28 o 
  -6   3  13       54.12       60.70      2.27 o 
  -5   3  13       32.08       35.21      1.90 o 
  -4   3  13      116.00      118.94      2.93 o 
  -3   3  13        6.89        7.75      0.90 o 
  -2   3  13        5.90        5.42      0.73 o 
  -1   3  13        1.50        0.15      0.73 o 
   0   3  13        0.56       -0.14      0.75 o 
   1   3  13        0.13       -0.65      0.65 o 
   2   3  13        0.86        0.93      0.75 o 
   3   3  13        7.33        6.92      0.94 o 
   4   3  13       25.80       28.05      1.56 o 
   5   3  13        0.37        0.16      1.21 o 
  -6   4  13        0.63       -0.50      1.31 o 
  -5   4  13        0.20        0.08      0.90 o 
  -4   4  13       95.68      104.70      2.80 o 
  -3   4  13       21.12       21.43      1.28 o 
  -2   4  13      151.97      161.81      2.78 o 
  -1   4  13        6.39        6.40      0.86 o 
   0   4  13       37.68       46.43      1.72 o 
   1   4  13        2.26        1.35      0.71 o 
   2   4  13       93.13       99.39      2.47 o 
   3   4  13        1.38       -0.16      0.73 o 
   4   4  13        0.55        0.39      0.81 o 
   5   4  13        1.31        0.53      1.48 o 
  -6   5  13        2.08        0.19      0.98 o 
  -5   5  13        1.55        2.10      0.96 o 
  -4   5  13        3.38        1.42      0.96 o 
  -3   5  13        1.11        0.83      0.75 o 
  -2   5  13       30.15       30.30      1.36 o 
  -1   5  13       16.80       16.76      0.94 o 
   0   5  13        1.11        0.85      0.80 o 
   1   5  13       54.39       53.42      1.85 o 
   2   5  13        1.29       -0.34      0.71 o 
   3   5  13        2.65        0.61      0.78 o 
   4   5  13       39.36       44.54      1.93 o 
  -5   6  13        6.15        5.18      1.02 o 
  -4   6  13        1.91        0.24      0.88 o 
  -3   6  13       30.75       29.84      1.73 o 
  -2   6  13        3.05        2.47      0.69 o 
  -1   6  13       11.51       10.52      0.83 o 
   0   6  13       59.61       66.17      1.99 o 
   1   6  13        1.86        1.96      0.78 o 
   2   6  13        2.38        1.73      0.80 o 
   3   6  13        2.60        1.92      0.83 o 
   4   6  13        1.38        2.10      0.93 o 
  -5   7  13       10.33        9.61      1.17 o 
  -4   7  13       10.20       10.01      1.15 o 
  -3   7  13        0.01       -0.49      0.87 o 
  -2   7  13        1.18        1.07      0.68 o 
  -1   7  13        0.38        0.38      0.64 o 
   0   7  13        3.01        3.06      0.78 o 
   1   7  13        5.73        4.65      0.86 o 
   2   7  13        7.64        8.04      0.98 o 
   3   7  13        4.89        4.67      0.93 o 
   4   7  13       21.83       26.58      2.39 o 
  -5   8  13        0.00       -0.30      0.92 o 
  -4   8  13       13.43       13.82      1.88 o 
  -3   8  13       28.77       33.46      1.78 o 
  -2   8  13       29.21       26.26      1.40 o 
  -1   8  13       25.08       27.45      1.52 o 
   0   8  13       15.02       13.59      1.06 o 
   1   8  13       19.36       17.39      1.19 o 
   2   8  13       37.73       51.98      1.93 o 
   3   8  13        3.40        3.30      0.90 o 
  -4   9  13       55.27       54.89      2.14 o 
  -3   9  13        2.26        2.59      0.99 o 
  -2   9  13        8.89        6.99      0.91 o 
  -1   9  13        1.64        1.81      0.89 o 
   0   9  13       20.54       25.37      1.45 o 
   1   9  13        1.42        3.44      1.23 o 
   2   9  13        0.50       -0.16      0.75 o 
   3   9  13        1.08       -0.61      0.81 o 
  -4  10  13        0.57        1.97      1.64 o 
  -3  10  13        2.13        2.56      1.10 o 
  -2  10  13       18.28       22.26      1.33 o 
  -1  10  13        0.49        0.91      0.86 o 
   0  10  13       64.12       72.10      2.51 o 
   1  10  13       28.38       34.17      2.10 o 
   2  10  13        7.22        8.55      1.16 o 
  -3  11  13       12.80       14.62      1.49 o 
  -2  11  13        0.56        0.54      0.83 o 
  -1  11  13        0.42       -0.32      0.86 o 
   0  11  13        4.88        6.46      1.13 o 
   1  11  13        5.05        9.25      1.21 o 
  -1  12  13        0.05       -1.02      1.02 o 
   0  12  13        5.63        6.07      2.30 o 
  -6   0  14        1.56        0.00      1.48 o 
  -5   0  14        1.82        1.80      1.64 o 
  -4   0  14       47.03       45.78      3.45 o 
  -3   0  14       37.82       32.15      2.95 o 
  -2   0  14        0.91       -0.33      1.04 o 
  -1   0  14       19.29       17.81      1.61 o 
   0   0  14        3.60        1.75      1.14 o 
   1   0  14       25.70       27.46      2.12 o 
   2   0  14       43.12       46.55      2.59 o 
   3   0  14        3.68        4.10      1.28 o 
   4   0  14       32.51       28.94      2.29 o 
  -5   1  14        1.38        0.20      0.94 o 
  -4   1  14        4.00        0.81      1.72 o 
  -3   1  14        0.72        0.66      1.04 o 
  -2   1  14        3.90        1.29      0.79 o 
  -1   1  14        0.72       -0.19      0.69 o 
   0   1  14        5.92        4.13      0.84 o 
   1   1  14       16.68       16.82      1.16 o 
   2   1  14       27.12       20.99      1.28 o 
   3   1  14        1.52        1.57      0.86 o 
   4   1  14        2.97        3.27      0.94 o 
  -5   2  14        0.51        1.22      0.96 o 
  -4   2  14       15.46       11.24      1.45 o 
  -3   2  14        0.17        1.56      1.04 o 
  -2   2  14       48.18       43.18      1.73 o 
  -1   2  14       21.30       23.24      1.31 o 
   0   2  14      141.75      138.33      2.97 o 
   1   2  14        1.84        2.48      0.84 o 
   2   2  14       15.35       18.61      1.26 o 
   3   2  14       16.35       19.00      2.15 o 
   4   2  14        1.41        1.45      0.91 o 
  -5   3  14       14.86       13.61      1.47 o 
  -4   3  14      231.31      248.00      5.18 o 
  -3   3  14        3.54        4.94      1.16 o 
  -2   3  14      182.25      192.99      3.61 o 
  -1   3  14        0.24        1.32      0.75 o 
   0   3  14       59.24       70.69      2.12 o 
   1   3  14        0.36       -0.44      0.73 o 
   2   3  14        0.26        0.71      0.78 o 
   3   3  14       19.59       25.85      1.68 o 
   4   3  14        1.99        5.09      0.98 o 
  -5   4  14        0.92        1.44      0.98 o 
  -4   4  14        5.70        4.61      1.05 o 
  -3   4  14        4.91        4.77      1.14 o 
  -2   4  14       46.14       46.07      1.81 o 
  -1   4  14        0.23       -0.34      0.75 o 
   0   4  14        1.03        0.04      0.75 o 
   1   4  14        0.39       -0.38      0.75 o 
   2   4  14        0.58       -0.75      0.75 o 
   3   4  14        0.66        0.93      0.87 o 
   4   4  14        1.07        0.07      0.88 o 
  -5   5  14        1.85        0.89      1.01 o 
  -4   5  14       18.93       16.06      1.51 o 
  -3   5  14        5.19        4.74      1.21 o 
  -2   5  14        2.28        2.60      0.86 o 
  -1   5  14        4.12        3.90      0.85 o 
   0   5  14        8.01        5.69      0.90 o 
   1   5  14        3.21        2.64      0.83 o 
   2   5  14        1.10        0.25      0.78 o 
   3   5  14        0.88        0.83      0.87 o 
  -5   6  14        0.00       -1.10      1.10 o 
  -4   6  14        1.74        0.99      0.96 o 
  -3   6  14        1.46        1.00      0.91 o 
  -2   6  14        4.04        1.49      0.80 o 
  -1   6  14       25.58       24.55      1.38 o 
   0   6  14        3.47        4.25      0.88 o 
   1   6  14        0.20        0.42      0.78 o 
   2   6  14        1.35        1.84      0.83 o 
   3   6  14        3.33        3.30      0.96 o 
  -4   7  14        0.13       -0.14      0.89 o 
  -3   7  14       32.79       40.69      2.47 o 
  -2   7  14        2.09        3.09      0.96 o 
  -1   7  14        5.26        3.90      0.87 o 
   0   7  14        8.95       10.73      1.06 o 
   1   7  14        5.29        5.62      0.93 o 
   2   7  14        6.23        7.05      1.01 o 
   3   7  14       87.10      106.91      2.86 o 
  -4   8  14        0.23        0.82      0.96 o 
  -3   8  14        0.72        0.33      1.00 o 
  -2   8  14        4.73        3.74      0.96 o 
  -1   8  14       37.42       47.99      1.93 o 
   0   8  14        8.32        8.46      1.03 o 
   1   8  14        9.85        9.66      1.06 o 
   2   8  14        1.78        1.74      0.91 o 
  -3   9  14        1.52        2.93      0.99 o 
  -2   9  14       30.15       37.62      2.06 o 
  -1   9  14        8.38        8.23      1.15 o 
   0   9  14        5.06        5.84      1.00 o 
   1   9  14        9.01        9.63      1.10 o 
   2   9  14       24.23       35.13      5.08 o 
  -2  10  14        1.42        3.32      1.01 o 
  -1  10  14       16.17       19.70      1.47 o 
   0  10  14       39.02       56.35      2.38 o 
   1  10  14        1.43       -0.49      1.80 o 
  -5   1  15        1.15       -0.90      1.16 o 
  -4   1  15        0.30       -0.74      1.04 o 
  -3   1  15        3.44        2.87      1.16 o 
  -2   1  15        0.04       -0.74      0.76 o 
  -1   1  15        4.29        4.00      0.89 o 
   0   1  15       14.88       15.12      1.14 o 
   1   1  15        8.23       10.56      1.08 o 
   2   1  15        2.61        5.14      1.16 o 
   3   1  15       18.95       21.54      1.43 o 
  -4   2  15        0.33       -0.16      1.10 o 
  -3   2  15        0.15        0.37      0.98 o 
  -2   2  15       53.78       53.75      1.93 o 
  -1   2  15        3.71        3.59      0.85 o 
   0   2  15        1.62       -0.16      0.73 o 
   1   2  15        0.01       -0.34      0.76 o 
   2   2  15        0.31        0.20      0.87 o 
   3   2  15        0.72        0.51      0.87 o 
  -4   3  15        0.67        2.22      1.21 o 
  -3   3  15        9.49        9.91      1.45 o 
  -2   3  15       26.96       24.16      1.43 o 
  -1   3  15        3.44        4.00      0.90 o 
   0   3  15        0.96        0.17      0.75 o 
   1   3  15        0.01       -0.59      0.77 o 
   2   3  15       16.91       21.20      1.37 o 
   3   3  15        4.28        2.57      0.93 o 
  -4   4  15       38.62       38.34      2.38 o 
  -3   4  15        1.16        0.04      0.98 o 
  -2   4  15        0.03       -0.35      0.87 o 
  -1   4  15        8.95        7.78      0.96 o 
   0   4  15        4.08        3.44      0.91 o 
   1   4  15        0.35       -0.80      0.80 o 
   2   4  15       13.64        9.66      1.10 o 
   3   4  15        4.99        4.74      1.06 o 
  -4   5  15        0.85        2.18      1.14 o 
  -3   5  15        0.22        0.56      1.10 o 
  -2   5  15        0.05       -0.01      0.87 o 
  -1   5  15        1.47        1.89      0.85 o 
   0   5  15       13.27       11.50      1.10 o 
   1   5  15        0.68        0.42      0.81 o 
   2   5  15       17.21       17.74      1.33 o 
  -3   6  15        4.27        3.80      1.26 o 
  -2   6  15       18.62       19.28      1.47 o 
  -1   6  15        2.75        2.56      0.89 o 
   0   6  15        3.17        2.67      0.90 o 
   1   6  15       11.97        9.92      1.10 o 
   2   6  15        3.58        3.80      0.98 o 
  -3   7  15        1.96        1.98      1.14 o 
  -2   7  15        0.00        0.05      1.02 o 
  -1   7  15        0.58        0.97      0.83 o 
   0   7  15       19.79       20.39      1.38 o 
   1   7  15       10.69        9.99      1.13 o 
  -2   8  15        3.28        2.98      1.26 o 
  -1   8  15        6.97        9.30      1.08 o 
   0   8  15        1.36        1.38      0.90 o 
  -3   0  16        3.67        5.74      1.97 o 
  -2   0  16        1.48        0.66      1.64 o 
  -1   0  16       11.31       17.87      1.79 o 
   0   0  16       18.27       22.92      2.46 o 
   1   0  16       11.53       11.13      1.61 o 
   2   0  16        4.23        0.66      1.97 o 
  -3   1  16        2.64        1.97      1.16 o 
  -2   1  16        4.53        4.92      1.28 o 
  -1   1  16        6.35        4.91      0.96 o 
   0   1  16       10.44        8.77      1.10 o 
   1   1  16        3.99        5.63      1.06 o 
   2   1  16       17.20       14.59      1.91 o 
  -3   2  16        1.86        1.15      1.16 o 
  -2   2  16        0.59        0.07      1.10 o 
  -1   2  16        4.62        4.97      0.93 o 
   0   2  16        3.52        2.61      0.92 o 
   1   2  16        0.04       -0.16      0.90 o 
  -3   3  16        2.50        1.70      1.26 o 
  -2   3  16       30.37       29.33      2.20 o 
  -1   3  16        2.10        1.31      0.87 o 
   0   3  16       13.05       12.55      1.20 o 
   1   3  16        5.65        7.43      1.10 o 
  -2   4  16        1.32        0.20      1.10 o 
  -1   4  16        0.94        1.19      0.85 o 
   0   4  16        8.03        7.52      1.10 o 
   1   4  16        8.12       12.55      1.25 o 
  -2   5  16        1.18        0.69      1.21 o 
  -1   5  16        1.00       -0.52      0.85 o 
   0   5  16        0.48       -0.83      0.83 o 
                                                 
